# Supplementary material for: Learning-centred use of generative AI and later academic functioning: a baseline-adjusted three-wave panel study
Source: Front Psychol. 2026 Jul 1;17:1878514. doi: 10.3389/fpsyg.2026.1878514 (PMC13370561; doi:10.3389/fpsyg.2026.1878514)
Supplement: SUPPLEMENTARY MATERIAL 3 — De-identified minimal analytic dataset. [file Data_Sheet_3.XLSX]

## Sheet: analytic_788
case_id	institution_cluster	class_cluster	gender	student_type	year_level	discipline	gpa_band	gpa_band_num	genai_user_T1	ai_use_frequency_T1	primary_tool_T1	use_scene_learning_research_T1	use_scene_practical_tasks_T1	use_scene_life_assistance_T1	use_scene_emotional_support_T1	LCU_T1_score	TGS_T1_score	AOR_T1_score	SRL_T1baseline_score	ASE_T1baseline_score	PRO_T1baseline_score	ENG_T1baseline_score	SRL_T2a_score	ASE_T2b_score	PRO_T3_score	ENG_T3_score	SRL_ASE_lag_days_T2	predicted_T3_retention_probability	ipw_retention_weight	prompt_log_available_T2	revision_trail_available_T2	lms_log_available_T3	teacher_rating_available_T3	verification_prompt_ratio_T2	revision_trail_quality_mean_T2	late_submission_count_T3	on_time_submission_rate_T3	lms_study_sessions_T3	teacher_engagement_rating_T3
LCU_0001	inst_01	class_001	Female	Domestic	Year 2	Engineering and computer science	2.50-2.99	2	1	2	DeepSeek	0	0	1	0	3.333	3	2.5	3	3.2	3.333	3.25	4	3.4	2.5	3.5	5	0.707	0.928	0	0	1	1			2	0.732	18	3
LCU_0002	inst_02	class_002	Female	Domestic	Year 3	Economics	>=3.50	4	1	5	DeepSeek	1	1	0	0	2	2	1.25	3	2.6	3.167	3.5	2.333	2.8	2.5	2.25	5	0.585	1.123	0	1	1	1		1.31	0	0.618	4	2
LCU_0003	inst_03	class_003	Male	Domestic	Year 4 or above	Humanities	3.00-3.49	3	1	5	DeepSeek	1	1	1	0	3.5	2.25	2	4.333	3.8	1.667	4	3.667	3.8	1.667	3.25	8	0.908	0.723	0	1	1	1		3.78	0	0.959	6	5
LCU_0004	inst_04	class_004	Male	Domestic	Year 4 or above	Engineering and computer science	2.50-2.99	2	1	5	Doubao	0	1	1	0	3.667	3.75	2.5	4	3.2	2.833	3.5	3.833	4	2.833	3.25	8	0.806	0.814	1	1	1	1	0.585	2.95	2	0.904	11	3
LCU_0006	inst_02	class_006	Female	Domestic	Year 1	Management	>=3.50	4	1	5	DeepSeek	0	1	1	0	3.5	3.5	4.25	3.333	2.4	2.5	3.5	3.833	3.8	1.6	4	9	0.834	0.788	1	0	1	0	0.27		0	0.833	19
LCU_0007	inst_05	class_007	Male	Domestic	Year 2	Management	>=3.50	4	1	3	DeepSeek	1	1	1	0	3.333	2.25	2	3.833	4.2	2.167	3.25	3.5	3.8	1.833	3.75	8	0.908	0.723	1	0	1	1	0.455		0	1	10	3
LCU_0008	inst_06	class_008	Female	International	Year 4 or above	Social sciences	>=3.50	4	1	3	DeepSeek	0	1	0	0	3.5	1.75	2.75	2.5	2.8	3.667	2.25	3.667	3.2	2.833	2.5	6	0.699	0.94	1	0	1	1	0.493		1	0.803	8	3
LCU_0009	inst_04	class_009	Female	Domestic	Year 1	Engineering and computer science	3.00-3.49	3	1	3	Kimi	1	0	0	0	3.333	2.5	3	2	3.6	3.667	3.5	4.667	2.8	3.333	3.25	7	0.595	1.104	0	0	1	1			0	0.868	10	3
LCU_0010	inst_07	class_010	Female	International	Year 2	Management	3.00-3.49	3	1	3	DeepSeek	1	0	0	0	3.167	4	2.75	3.5	3	2.5	4	3.667	3.8	1.667	3.75	7	0.9	0.73	1	1	1	1	0.69	2.13	0	1	6	3
LCU_0015	inst_02	class_014	Male	International	Year 3	Engineering and computer science	>=3.50	4	1	3	Doubao	0	1	0	0	3.167	3.75	2.5	2.333	3.2	3.167	3.25	3.667	2.8	3.167	3.75	9	0.736	0.892	0	0	1	0			1	0.738	11
LCU_0017	inst_03	class_016	Female	Domestic	Year 2	Natural sciences	>=3.50	4	1	5	ChatGPT	1	1	1	0	2.833	2	3.5	3	4	2.167	3.5	2.5	2.8	2.5	2.75	7	0.771	0.852	1	0	1	0	0.319		1	0.862	8
LCU_0018	inst_02	class_017	Male	Domestic	Year 3	Engineering and computer science	3.00-3.49	3	1	5	DeepSeek	1	0	1	0	4.167	4.5	3.25	4	3	2.5	4.75	4.5	4	1.833	3.25	5	0.909	0.722	1	1	1	1	0.657	4.67	0	1	20	3
LCU_0019	inst_01	class_018	Male	Domestic	Year 3	Management	3.00-3.49	3	1	4	DeepSeek	1	1	0	0	2.833	2.5	1.5	3.333	4.2	2.833	4	3.667	4	1.833	3.75	5	0.806	0.815	0	0	1	1			1	0.983	12	3
LCU_0021	inst_05	class_020	Male	Domestic	Year 4 or above	Engineering and computer science	2.50-2.99	2	1	2	Tongyi Qianwen	0	1	1	0	3	2.5	2.75	2.333	2.2	2.5	1.75	3.167	2.8	3.333	3	7	0.498	1.319	1	0	1	1	0.345		2	0.506	4	3
LCU_0022	inst_08	class_021	Male	Domestic	Year 4 or above	Humanities	<2.50	1	1	4	DeepSeek	0	1	1	1	2.667	4	3.25	3.333	3.8	2	2.75	3	3.8	2.167	3.75	8	0.592	1.109	0	0	1	1			2	0.951	8	3
LCU_0023	inst_06	class_022	Female	Domestic	Year 1	Other	3.00-3.49	3	1	3	Kimi	0	1	0	1	3.167	3.25	2.75	4	3.8	2.5	4	4	4.4	2.833	4.75	5	0.736	0.892	1	1	1	0	0.368	3.02	1	1	15
LCU_0024	inst_02	class_023	Male	Domestic	Year 2	Engineering and computer science	2.50-2.99	2	1	2	DeepSeek	1	0	1	1	3.167	2.75	2.25	2.833	2.75	3.2	3.5	2.167	3	3.667	3.25	5	0.694	0.947	0	0	1	1			3	0.709	7	2
LCU_0026	inst_06	class_024	Female	Domestic	Year 3	Natural sciences	>=3.50	4	1	2	Wenxin Yiyan	0	1	0	0	3.333	1.5	1.5	2.667	3.8	2.5	2.75	3.667	3	2	3.667	9	0.807	0.813	0	0	1	0			0	0.887	14
LCU_0027	inst_05	class_025	Male	Domestic	Year 1	Management	3.00-3.49	3	1	3	DeepSeek	0	1	0	0	3.5	3	1.5	2.833	3.6	3.333	3.25	3.667	3	2.333	4	6	0.797	0.824	1	1	1	1	0.412	2.84	0	0.919	9	4
LCU_0028	inst_05	class_026	Female	Domestic	Year 4 or above	Natural sciences	2.50-2.99	2	0	1	None	0	0	0	0	2.667	2.5	1.25	3.833	2.8	3	3.25	2.5	2.4	3.833	3.5	7	0.619	1.06	0	0	1	1			7	0.764	6	4
LCU_0029	inst_05	class_027	Female	Domestic	Year 2	Engineering and computer science	>=3.50	4	1	3	DeepSeek	1	0	1	0	3.167	2	2.75	4	3.6	3.333	4.5	3.5	3.8	2.333	3.5	9	0.877	0.749	0	0	1	1			0	0.892	18	3
LCU_0030	inst_05	class_028	Male	Domestic	Year 3	Social sciences	2.50-2.99	2	1	2	Kimi	1	1	0	0	3.167	3.5	2.25	4.333	3.4	1.833	2.5	4.167	4	2.5	3.5	9	0.846	0.776	1	1	1	1	0.503	3.03	1	1	7	4
LCU_0031	inst_07	class_010	Female	Domestic	Year 3	Humanities	2.50-2.99	2	1	2	DeepSeek	1	1	1	1	3.5	3.25	2.25	3.333	2.5	2.5	3.25	3.4	3.2	2.5	3.25	6	0.79	0.831	1	0	1	1	0.364		2	0.917	13	5
LCU_0033	inst_04	class_004	Male	Domestic	Year 1	Humanities	2.50-2.99	2	1	3	Tongyi Qianwen	1	0	1	0	2.833	3	1.5	3.667	2.8	3	3.75	3.167	3	3	3.5	9	0.77	0.853	0	0	1	0			0	0.79	8
LCU_0034	inst_05	class_029	Male	Domestic	Year 4 or above	Engineering and computer science	3.00-3.49	3	1	3	Doubao	1	0	1	0	2.833	2.75	2.5	4.333	4	2	3.25	3.5	4.2	2.667	4.5	8	0.851	0.772	0	1	1	0		3.66	0	0.994	15
LCU_0035	inst_03	class_030	Female	Domestic	Year 1	Engineering and computer science	>=3.50	4	1	4	Doubao	1	1	1	0	3	2.5	3.25	2.667	2.6	3	3.5	2.667	3	2.667	3.75	5	0.702	0.936	1	1	1	1	0.401	1.39	1	0.673	11	3
LCU_0036	inst_08	class_031	Male	Domestic	Year 1	Social sciences	3.00-3.49	3	1	4	DeepSeek	1	1	1	1	4.5	4.5	1.75	2.5	3.6	2.667	2.5	4.167	3.8	1.833	4	8	0.832	0.789	1	1	1	1	0.873	4.46	0	1	10	4
LCU_0037	inst_05	class_032	Female	Domestic	Year 4 or above	Economics	>=3.50	4	1	5	ChatGPT	1	0	1	0	3.333	3.25	2.25	3.5	3	3	3.25	2	2.8	3.833	3	5	0.779	0.843	0	0	1	1			10	0.766	4	3
LCU_0039	inst_05	class_034	Female	Domestic	Year 4 or above	Medicine and health	2.50-2.99	2	1	4	DeepSeek	1	1	0	0	3.333	2.75	2	2.667	3.4	2.833	1.5	2.333	2.2	2.5	3	5	0.572	1.147	0	0	1	1			1	0.849	6	3
LCU_0040	inst_04	class_035	Female	Domestic	Year 1	Management	3.00-3.49	3	1	4	DeepSeek	1	1	0	0	3.333	3.25	2.75	3.333	2.6	2.667	3.25	3.667	2.6	4.333	4.5	9	0.815	0.805	1	1	1	1	0.323	2.59	2	0.489	18	5
LCU_0041	inst_08	class_036	Male	Domestic	Year 3	Engineering and computer science	2.50-2.99	2	1	2	DeepSeek	1	1	1	0	4	3	3.5	3.5	2.2	3.5	4.5	4	3	2.833	4	5	0.807	0.814	0	1	1	1		2.79	0	1	15	4
LCU_0042	inst_05	class_029	Male	Domestic	Year 1	Management	3.00-3.49	3	1	4	DeepSeek	1	1	0	0	3.167	2.5	3.75	2.833	2.8	3.5	2.75	2.5	3.6	3.833	3.25	9	0.6	1.094	1	1	1	1	0.387	2.18	4	0.58	9	3
LCU_0044	inst_02	class_038	Female	Domestic	Year 1	Medicine and health	3.00-3.49	3	1	3	DeepSeek	1	0	1	1	2.667	4.5	2.25	2.333	2.6	3	3.5	3	2.4	3.5	2.5	7	0.709	0.927	1	0	1	1	0.311		2	0.7	13	3
LCU_0045	inst_08	class_039	Male	Domestic	Year 2	Medicine and health	2.50-2.99	2	1	3	ChatGPT	0	0	1	0	3.333	3	3	3.833	2.8	2.167	3	4.167	3.6	3.167	2.75	6	0.817	0.804	1	0	1	1	0.587		0	0.942	13	3
LCU_0047	inst_07	class_041	Female	Domestic	Year 1	Engineering and computer science	<2.50	1	1	4	ChatGPT	1	1	0	0	3.833	2.75	3	4.167	2.2	3.167	3.75	2.667	3	2.833	3.25	9	0.785	0.837	1	0	0	1	0.358					3
LCU_0048	inst_08	class_042	Female	Domestic	Year 4 or above	Engineering and computer science	>=3.50	4	1	5	Kimi	1	1	1	0	3.333	3	3	4.5	4.8	2.167	3.5	3.667	3.6	2.5	3.75	9	0.895	0.734	0	0	1	1			1	0.92	11	3
LCU_0051	inst_02	class_006	Male	Domestic	Year 3	Management	2.50-2.99	2	1	3	Doubao	0	0	0	0	3	3.5	2.25	3.667	2.6	2.333	3.25	3.167	2	3.333	2.75	6	0.797	0.824	1	1	1	0	0.215	2.99	2	0.61	7
LCU_0052	inst_04	class_044	Male	Domestic	Year 1	Management	3.00-3.49	3	1	5	Doubao	1	1	1	0	3.167	2.25	3	1.833	3	3.333	3.5	1.833	3.2	3.5	2.75	6	0.567	1.157	1	0	1	0	0.217		3	0.34	0
LCU_0053	inst_05	class_007	Female	Domestic	Year 4 or above	Natural sciences	3.00-3.49	3	1	5	Wenxin Yiyan	0	1	1	0	3.667	2.5	2.75	4	3.6	3.167	3.25	4	3.6	1.833	3.25	6	0.824	0.797	1	0	1	0	0.531		0	1	12
LCU_0055	inst_05	class_007	Male	Domestic	Year 2	Natural sciences	3.00-3.49	3	1	2	DeepSeek	1	0	1	0	2.833	2.5	2	2.667	2.4	3.333	2.75	2.667	2.6	3.167	2.25	5	0.669	0.981	1	1	1	1	0.342	2.17	1	0.738	4	2
LCU_0056	inst_04	class_045	Male	Domestic	Year 1	Economics	2.50-2.99	2	1	2	Doubao	1	0	1	0	3	3	2.75	2	3.2	4.167	3	1.167	3	4.667	2.5	6	0.389	1.686	1	0	1	1	0.433		9	0.168	7	2
LCU_0058	inst_07	class_047	Female	Domestic	Year 4 or above	Medicine and health	<2.50	1	1	3	Kimi	1	1	0	0	3.8	4.5	2.5	2.667	2	2.5	3	4.167	4	2.667	4.25	5	0.741	0.887	1	1	1	1	0.533	3.57	1	0.925	11	5
LCU_0060	inst_08	class_049	Female	Domestic	Year 2	Engineering and computer science	3.00-3.49	3	1	4	DeepSeek	1	1	1	0	3	2	2	3.167	3.8	2	2.5	3.667	2.8	1.5	2.75	8	0.743	0.884	0	0	1	0			1	1	11
LCU_0061	inst_05	class_034	Male	Domestic	Year 4 or above	Medicine and health	3.00-3.49	3	1	4	ChatGPT	0	1	1	1	4	2.5	3.5	2.333	3.6	2	2.25	3.167	3.6	3	3	6	0.718	0.915	1	1	1	1	0.649	1.91	0	0.661	11	3
LCU_0062	inst_03	class_050	Female	Domestic	Year 2	Social sciences	<2.50	1	1	2	DeepSeek	0	1	0	0	4	2.5	3.25	2.833	3.4	3.5	2.25	2.5	2.8	3.833	2	5	0.611	1.074	1	0	1	1	0.691		0	0.499	5	3
LCU_0063	inst_08	class_039	Female	Domestic	Year 4 or above	Social sciences	>=3.50	4	1	5	DeepSeek	1	1	1	0	4.167	3	2.25	3.167	3.8	3.333	2.75	3.167	4.2	2.667	2.5	8	0.827	0.794	1	1	1	1	0.584	3.24	1	0.851	8	4
LCU_0064	inst_05	class_032	Female	Domestic	Year 1	Engineering and computer science	<2.50	1	1	3	DeepSeek	0	0	1	0	3.167	3.75	1.75	2.5	1.4	3.667	2	3.333	2.8	2.5	3	7	0.457	1.438	1	1	1	1	0.457	2.34	4	0.974	12	3
LCU_0067	inst_07	class_052	Female	Domestic	Year 3	Humanities	2.50-2.99	2	1	5	DeepSeek	1	1	1	1	3.167	3.5	2.75	2.833	2.4	3.333	3.5	4.167	4.4	3.167	3.75	9	0.583	1.126	1	1	0	1	0.562	3.43				4
LCU_0069	inst_02	class_017	Female	Domestic	Year 4 or above	Management	2.50-2.99	2	1	4	Doubao	1	0	1	0	2.333	2.5	3.5	3	3.25	3.167	3.5	2.5	2.4	2.667	3.75	9	0.564	1.165	0	0	1	1			0	0.654	8	4
LCU_0070	inst_04	class_054	Female	Domestic	Year 2	Management	2.50-2.99	2	1	5	DeepSeek	1	1	1	0	3.833	3.25	2.25	4.333	2.6	2.333	3	4.333	3.4	1.5	4.25	5	0.88	0.746	1	1	1	0	0.743	4.84	0	1	17
LCU_0073	inst_04	class_056	Female	Domestic	Year 4 or above	Medicine and health	2.50-2.99	2	1	2	Tongyi Qianwen	0	0	1	0	2.5	4	3.75	1.5	2.6	3.833	2.5	2.833	3.2	4.333	2.75	6	0.332	1.976	0	0	1	1			5	0.094	7	2
LCU_0075	inst_08	class_058	Female	Domestic	Year 1	Engineering and computer science	3.00-3.49	3	0	1	None	0	0	0	0	1.5	2.25	2.25	3.333	4.2	3	3.5	3.167	2.6	2.333	3.25	9	0.417	1.577	0	1	1	0		1	1	0.694	5
LCU_0077	inst_05	class_020	Female	Domestic	Year 3	Management	>=3.50	4	1	4	DeepSeek	1	0	1	1	1.833	1.75	3	3.167	3	2.5	3	3.167	2.6	2.333	3	6	0.64	1.025	0	0	1	1			1	0.907	8	2
LCU_0078	inst_02	class_059	Female	Domestic	Year 3	Medicine and health	2.50-2.99	2	1	4	ChatGPT	0	0	1	0	2.833	2.75	3.25	2.5	2.4	3.167	2.75	2.5	2.6	2.667	2	7	0.481	1.364	1	0	1	0	0.265		4	0.647	5
LCU_0080	inst_02	class_059	Female	Domestic	Year 2	Humanities	3.00-3.49	3	1	2	Kimi	0	1	1	1	2.333	3	4	4.5	4.2	2.5	4	3.167	2.6	2.167	3.25	8	0.831	0.79	1	0	1	1	0.043		0	0.981	11	4
LCU_0081	inst_03	class_061	Female	Domestic	Year 1	Engineering and computer science	2.50-2.99	2	1	5	Wenxin Yiyan	1	1	1	0	4	4.25	1	3.5	2.8	2.333	3	3.667	2.6	2.833	2.75	7	0.853	0.77	1	1	1	1	0.833	4.94	1	0.792	16	3
LCU_0085	inst_04	class_009	Female	Domestic	Year 1	Management	>=3.50	4	1	3	ChatGPT	0	1	1	0	3.333	3.25	2	3.333	4.4	2.333	4	3.4	3.8	3.667	3.5	9	0.914	0.718	1	0	1	1	0.535		2	0.779	9	3
LCU_0086	inst_08	class_063	Female	International	Year 1	Engineering and computer science	>=3.50	4	1	3	Kimi	0	0	0	0	2.333	3	1.25	4.667	4	2.333	4.5	3.833	3.2	2.167	4.25	6	0.939	0.699	0	1	1	1		2.94	1	0.88	11	3
LCU_0087	inst_07	class_060	Male	Domestic	Year 4 or above	Engineering and computer science	<2.50	1	1	4	DeepSeek	1	0	0	0	2.833	3.25	2	3.167	3.2	2.333	3	3.5	2.8	3.167	3.5	8	0.625	1.05	1	0	1	1	0.408		1	0.65	9	4
LCU_0089	inst_07	class_064	Male	Domestic	Year 1	Engineering and computer science	<2.50	1	1	3	Doubao	1	0	0	0	4	4.5	1.75	4.167	4	1.333	3.75	3.333	4	2	3.75	7	0.921	0.713	0	1	0	1		4.38				4
LCU_0091	inst_02	class_065	Male	Domestic	Year 2	Natural sciences	<2.50	1	1	4	DeepSeek	1	1	1	1	2.667	1.75	3.25	2.667	2.8	4.333	2.5	1.5	1.8	3.8	1.5	9	0.304	2.159	1	1	1	0	0.29	1	5	0.531	1
LCU_0092	inst_05	class_066	Male	Domestic	Year 3	Natural sciences	2.50-2.99	2	1	4	Kimi	1	1	0	0	3	2.75	3.25	4	3.6	2.167	3	3.5	3.2	2.167	3.75	5	0.747	0.879	0	0	0	1						4
LCU_0093	inst_02	class_067	Female	Domestic	Year 1	Engineering and computer science	2.50-2.99	2	1	4	Other	0	0	1	0	3.667	2.25	1.25	2.8	2.4	3.5	2.75	3.167	3.8	3	3.25	9	0.659	0.996	1	0	1	1	0.859		1	0.725	13	5
LCU_0095	inst_06	class_068	Another/prefer not to say	Domestic	Year 2	Humanities	3.00-3.49	3	1	3	Tongyi Qianwen	1	1	0	0	3.2	3	3.25	2	3.2	3.667	3.25	2.167	2	3.167	2.75	5	0.703	0.934	1	0	1	1	0.232		0	0.421	5	2
LCU_0096	inst_05	class_066	Male	Domestic	Year 1	Engineering and computer science	3.00-3.49	3	1	2	Kimi	1	0	0	1	2.667	2.5	2.5	3.333	3	2.5	3	3.167	3.4	2.833	3.75	8	0.737	0.891	1	1	0	1	0.358	2.46				4
LCU_0097	inst_05	class_069	Male	Domestic	Year 3	Social sciences	3.00-3.49	3	1	2	DeepSeek	0	0	0	1	3.333	2.75	2.75	3.333	3.8	2.333	3	4	4	2.833	4.25	8	0.806	0.814	1	1	1	1	0.412	3.1	0	0.956	16	5
LCU_0098	inst_02	class_002	Male	International	Year 3	Medicine and health	3.00-3.49	3	1	5	DeepSeek	1	1	1	0	3.167	2.25	3	3.333	3.8	3	2.75	3.667	3.6	2.833	2.75	9	0.702	0.935	0	0	1	1			3	0.888	7	4
LCU_0100	inst_07	class_047	Male	Domestic	Year 4 or above	Engineering and computer science	<2.50	1	1	3	DeepSeek	1	1	1	0	3.5	2.75	2	2.833	2.6	3.5	3.5	3.167	3	4	4	6	0.628	1.046	1	1	1	0	0.675	3.58	4	0.632	5
LCU_0101	inst_07	class_071	Male	Domestic	Year 2	Medicine and health	<2.50	1	1	4	Kimi	1	0	0	1	4	3.5	2.75	3.5	2.6	3.167	3.75	4	3.4	2.667	2.333	6	0.789	0.833	0	0	1	1			1	0.899	7	2
LCU_0102	inst_05	class_072	Male	Domestic	Year 1	Engineering and computer science	3.00-3.49	3	1	5	Doubao	1	1	1	0	2.667	2.5	4.5	3.667	2.8	2.833	2.5	3.8	3.6	1.333	2.5	6	0.555	1.184	1	0	1	1	0.261		0	1	7	5
LCU_0103	inst_04	class_035	Male	Domestic	Year 1	Engineering and computer science	3.00-3.49	3	1	4	DeepSeek	0	0	0	0	2.167	3	1.667	3.167	3.2	2.667	2.5	2.333	2.8	3.5	2.75	6	0.612	1.073	0	0	1	1			4	0.441	7	4
LCU_0104	inst_04	class_054	Female	Domestic	Year 1	Medicine and health	2.50-2.99	2	1	4	Kimi	0	1	0	0	2.333	3.25	3.25	2.667	3.2	3.2	2.5	2.667	2.6	3.167	4.25	8	0.454	1.446	1	1	1	1	0.319	2.44	4	0.632	9	4
LCU_0105	inst_04	class_004	Male	Domestic	Year 2	Management	3.00-3.49	3	1	2	ChatGPT	0	0	0	0	2.833	2.25	2.5	3.667	2.4	2.5	3	2.833	3.2	2.167	2.5	5	0.817	0.804	0	0	1	1			2	0.677	15	3
LCU_0106	inst_01	class_073	Female	Domestic	Year 2	Engineering and computer science	3.00-3.49	3	1	5	Doubao	1	1	1	0	3.333	2	2.5	3	3.4	3	2.25	3.667	4	2.333	3.75	9	0.628	1.046	0	1	1	1		3.14	0	1	14	3
LCU_0109	inst_01	class_075	Female	Domestic	Year 4 or above	Engineering and computer science	3.00-3.49	3	1	4	DeepSeek	1	0	1	0	2.333	3.25	3.25	3.333	2.6	2	3.5	3	3.4	3.5	2.5	8	0.722	0.909	1	0	1	0	0.21		0	0.544	4
LCU_0110	inst_08	class_049	Male	Domestic	Year 1	Engineering and computer science	2.50-2.99	2	1	3	DeepSeek	0	1	1	1	3.5	4.5	1.75	3.167	3.8	2.667	2.75	3	3.6	4.167	3.25	9	0.766	0.857	1	0	1	1	0.45		2	0.594	6	4
LCU_0114	inst_02	class_055	Male	Domestic	Year 1	Medicine and health	3.00-3.49	3	1	4	DeepSeek	0	1	1	0	3.833	3	1.5	3.333	3.2	3.167	3.25	2.833	3.6	3	3.75	9	0.84	0.781	1	1	1	1	0.527	3.9	4	0.685	4	4
LCU_0117	inst_08	class_063	Female	Domestic	Year 1	Engineering and computer science	3.00-3.49	3	1	3	Wenxin Yiyan	1	0	0	0	4	2.75	2	3.5	3.2	3.333	2.5	3.167	2.8	3.4	3.75	5	0.802	0.819	1	1	1	1	0.453	2.67	3	0.937	10	4
LCU_0118	inst_05	class_066	Male	Domestic	Year 4 or above	Social sciences	2.50-2.99	2	1	4	Doubao	1	0	0	0	3	3	3.25	2.8	3	3.333	3.25	3	3.4	3.333	2.75	9	0.576	1.139	1	1	1	0	0.419	3.43	5	0.455	4
LCU_0119	inst_04	class_033	Female	Domestic	Year 1	Management	<2.50	1	1	2	Doubao	0	1	0	0	3	3.5	2.25	2.167	2.4	4.167	2.25	3.333	2.6	3.333	2.75	7	0.43	1.528	1	1	1	0	0.583	1.33	4	0.573	5
LCU_0120	inst_04	class_044	Male	Domestic	Year 3	Management	>=3.50	4	1	5	DeepSeek	1	0	0	0	3.667	3.5	1.5	3.333	3.8	2.167	3.5	3.333	3.8	2.333	3.333	7	0.896	0.733	1	0	1	1	0.727		0	0.909	14	3
LCU_0121	inst_08	class_049	Female	Domestic	Year 2	Medicine and health	>=3.50	4	1	3	ChatGPT	1	0	1	0	3.167	2	3	4.167	4	1.667	4.75	3.167	3.6	2.333	2.75	8	0.944	0.696	0	0	1	1			4	0.857	10	3
LCU_0123	inst_02	class_076	Female	Domestic	Year 4 or above	Engineering and computer science	<2.50	1	1	5	Doubao	1	1	0	0	3.333	3.5	2.25	3.333	1.6	3	2	3.667	2.4	3.6	2.5	7	0.548	1.198	0	0	1	1			4	0.57	5	3
LCU_0124	inst_07	class_077	Female	Domestic	Year 2	Other	<2.50	1	1	2	Doubao	0	1	1	0	3.667	2	1.75	2.5	2.6	4.2	3	3	2.8	3.5	3	9	0.342	1.921	0	1	1	0		2.35	1	0.566	13
LCU_0125	inst_06	class_074	Male	Domestic	Year 2	Engineering and computer science	3.00-3.49	3	1	5	Doubao	0	0	0	0	3.167	2.5	1.5	4	4	3.167	3.75	4.167	4.2	2	4.75	8	0.821	0.8	0	0	1	0			1	1	15
LCU_0126	inst_02	class_014	Male	Domestic	Year 2	Arts	3.00-3.49	3	1	3	ChatGPT	1	0	1	1	2.833	2.5	1.75	2.833	2.8	2.333	2	2.667	2.8	2.833	2.5	8	0.573	1.146	0	1	1	1		1.99	0	1	4	2
LCU_0128	inst_03	class_079	Male	Domestic	Year 1	Management	2.50-2.99	2	1	2	Doubao	0	1	0	0	4.167	1.5	3	2.667	2.8	2.667	2.75	3.833	4.2	2.5	3.75	8	0.757	0.867	1	1	0	0	0.484	4.75
LCU_0129	inst_02	class_080	Female	Domestic	Year 2	Economics	>=3.50	4	1	3	Doubao	0	1	1	1	2.167	2.25	3.25	2.5	3.6	3.333	3.25	1.6	3	3	2.25	9	0.518	1.268	0	0	0	1						2
LCU_0132	inst_08	class_082	Female	Domestic	Year 3	Social sciences	3.00-3.49	3	0	1	None	0	0	0	0	2.167	2.667	2.25	3.333	3.8	3	2.5	2.833	3	1.833	2.5	8	0.43	1.528	0	0	1	1			1	0.81	4	1
LCU_0133	inst_07	class_077	Male	Domestic	Year 3	Social sciences	2.50-2.99	2	1	3	DeepSeek	1	1	1	0	3.167	3.25	3	4.6	3.2	2.5	3.5	3	3.2	1.5	2.75	9	0.841	0.78	1	0	1	0	0.756		1	0.861	14
LCU_0136	inst_04	class_004	Female	Domestic	Year 1	Natural sciences	2.50-2.99	2	1	5	Doubao	1	0	0	0	3	2.5	3.75	2.833	3	2.5	3.5	2.5	3.8	2.833	3.25	5	0.635	1.034	0	1	1	1		2.77	0	0.62	7	4
LCU_0137	inst_03	class_083	Female	Domestic	Year 3	Engineering and computer science	3.00-3.49	3	1	5	DeepSeek	1	1	0	1	3.5	3.5	2.25	3.5	3	2.667	3	3.167	3.2	3	3.25	8	0.774	0.848	1	1	1	1	0.644	2.46	2	0.736	10	3
LCU_0138	inst_06	class_019	Female	Domestic	Year 3	Humanities	3.00-3.49	3	1	2	DeepSeek	0	0	1	0	3	3.75	3	3	2.2	2.833	2.75	3.167	2.8	3.833	2	5	0.688	0.955	1	0	1	1	0.463		3	0.673	7	3
LCU_0139	inst_03	class_084	Female	Domestic	Year 2	Natural sciences	<2.50	1	1	3	Doubao	0	0	0	0	2.833	2.5	2.25	2.833	2.8	3.333	2.75	2	3.2	3.667	2.25	9	0.543	1.208	1	0	1	0	0.339		7	0.292	3
LCU_0140	inst_06	class_085	Female	Domestic	Year 2	Humanities	>=3.50	4	0	1	None	0	0	0	0	2.5	3	3	3.833	3.2	3.333	3.5	3.5	3.2	2.667	3.25	9	0.622	1.056	0	0	1	1			1	0.99	9	4
LCU_0141	inst_06	class_086	Male	Domestic	Year 1	Management	>=3.50	4	1	2	Kimi	0	1	1	0	3.333	3	2.75	2	1.6	3.667	3.5	2.667	2.6	4.5	2.5	6	0.729	0.901	0	0	0	0
LCU_0142	inst_03	class_037	Female	Domestic	Year 4 or above	Social sciences	2.50-2.99	2	1	3	Doubao	0	0	0	0	2.667	2	1.25	3.833	3.8	3.167	3.5	1.667	3.4	2.833	2.75	9	0.769	0.854	1	1	1	1	0.253	2.46	1	0.812	6	2
LCU_0143	inst_02	class_017	Female	Domestic	Year 2	Management	>=3.50	4	1	5	Doubao	1	0	1	0	3.333	2.75	3.25	3.5	3	3.167	4.25	2.167	3.4	3.167	2.75	8	0.855	0.768	1	0	0	1	0.426					3
LCU_0144	inst_04	class_056	Male	Domestic	Year 1	Engineering and computer science	>=3.50	4	1	4	DeepSeek	1	1	0	0	2.833	2.75	3.25	2.6	3	2.667	2.75	3.833	2.6	2.167	3	7	0.638	1.029	0	1	1	1		3.39	0	0.974	11	3
LCU_0145	inst_03	class_087	Male	Domestic	Year 2	Medicine and health	3.00-3.49	3	1	4	DeepSeek	0	1	1	0	2.833	3	2.75	3	2.5	3	2.25	2.5	3.6	2.5	2.25	7	0.624	1.052	1	1	1	0	0.357	2.12	4	0.997	3
LCU_0154	inst_05	class_013	Female	Domestic	Year 2	Management	3.00-3.49	3	1	2	Tongyi Qianwen	1	0	1	0	4.167	3.5	2.75	3.5	3.6	3	3	3.667	4	3.333	3.5	9	0.886	0.741	1	1	1	1	0.918	4	0	0.654	14	4
LCU_0155	inst_02	class_006	Male	Domestic	Year 1	Medicine and health	2.50-2.99	2	1	2	Kimi	0	0	0	0	3.5	2.333	2	3.333	2.6	2.833	4	3.333	3.4	2.833	2.5	7	0.84	0.782	1	0	1	1	0.397		0	0.971	8	2
LCU_0156	inst_05	class_007	Female	Domestic	Year 1	Management	>=3.50	4	1	4	ChatGPT	1	1	0	0	2.833	2.25	2.5	4.167	3	3.167	2.75	4.167	3.6	3.333	4.25	6	0.816	0.805	0	0	1	1			0	0.831	13	5
LCU_0157	inst_03	class_083	Male	Domestic	Year 1	Management	2.50-2.99	2	1	2	ChatGPT	0	1	1	0	3.5	3.25	2.667	3.5	2.6	2.5	3.25	3.333	3.2	1.833	3	7	0.834	0.787	1	1	1	1	0.492	2.74	0	0.85	6	3
LCU_0158	inst_03	class_046	Female	Domestic	Year 3	Other	3.00-3.49	3	0	1	None	0	0	0	0	2.833	2.5	2.25	3	2.6	3.5	2.75	3.333	2.4	2.833	2	8	0.227	2.772	0	0	1	1			3	0.723	8	2
LCU_0159	inst_08	class_091	Male	Domestic	Year 3	Engineering and computer science	3.00-3.49	3	1	4	DeepSeek	1	0	0	0	3.5	3.25	2.25	3.333	4.2	3.833	3.5	3.5	3.4	4	2.75	7	0.721	0.91	1	1	1	1	0.536	3.64	1	0.784	8	3
LCU_0160	inst_07	class_092	Female	Domestic	Year 3	Management	2.50-2.99	2	1	4	Tongyi Qianwen	1	0	0	0	2.833	3.25	3.25	2.667	1.8	3	2.25	2.833	2.4	2.167	3	9	0.498	1.319	0	0	1	1			2	0.89	3	2
LCU_0162	inst_08	class_094	Female	Domestic	Year 1	Economics	3.00-3.49	3	1	2	DeepSeek	1	1	0	1	4.167	3.75	2.75	3.833	3	2.833	4	2.5	3.6	2.333	2.75	8	0.898	0.731	1	1	1	0	0.782	3.31	0	0.784	5
LCU_0163	inst_05	class_020	Male	Domestic	Year 2	Economics	3.00-3.49	3	1	4	ChatGPT	1	1	1	0	3.167	2.5	3	3	1.6	3.667	2.75	3.167	3.8	3.5	3.5	7	0.542	1.212	1	0	1	1	0.495		1	0.716	8	3
LCU_0165	inst_05	class_032	Male	Domestic	Year 1	Humanities	>=3.50	4	0	1	None	0	0	0	0	1.667	3.75	2.25	4.5	4	2.833	2.667	2.167	2.4	3.5	1.5	8	0.596	1.101	0	0	1	1			2	0.421	2	2
LCU_0167	inst_06	class_086	Male	Domestic	Year 2	Natural sciences	<2.50	1	1	4	Doubao	1	0	0	0	3.2	3.25	3	3.5	2.25	2.167	3.5	3.5	3.2	3.167	3.75	8	0.749	0.877	1	1	1	0	0.564	3.8	2	0.856	16
LCU_0168	inst_03	class_030	Female	Domestic	Year 3	Humanities	3.00-3.49	3	1	4	DeepSeek	1	1	1	0	4.167	2	2.25	3.333	3.8	2.5	4	3.333	3.6	2	3.25	9	0.867	0.757	0	0	1	1			2	0.827	14	2
LCU_0169	inst_01	class_096	Female	Domestic	Year 2	Medicine and health	3.00-3.49	3	1	4	DeepSeek	1	1	1	0	3.5	3	2.5	3.667	3.75	2.333	4	2.833	4	2.167	3.5	6	0.89	0.738	0	0	1	0			1	0.675	6
LCU_0170	inst_06	class_089	Male	Domestic	Year 4 or above	Social sciences	>=3.50	4	1	3	Kimi	1	1	0	0	2	1.75	2.5	2	2.6	3.333	2.5	2.667	2.4	3.667	2.667	7	0.455	1.444	0	0	1	0			0	0.638	9
LCU_0171	inst_06	class_019	Female	Domestic	Year 1	Arts	3.00-3.49	3	1	3	DeepSeek	1	0	0	0	4	2.25	3.25	4	2.8	2.167	3.5	4.5	3.4	1.667	4.5	7	0.85	0.773	1	1	1	1	0.518	3.74	0	1	17	5
LCU_0173	inst_07	class_047	Female	International	Year 1	Management	3.00-3.49	3	1	5	Doubao	1	1	0	0	3.667	2.75	2.25	4	3.2	3	3.5	4	3.8	2	4.5	6	0.89	0.738	0	0	1	0			1	0.908	16
LCU_0174	inst_04	class_045	Female	Domestic	Year 2	Management	2.50-2.99	2	1	4	Wenxin Yiyan	1	1	0	0	4.5	2.5	3	2.833	3	4.2	3	3.167	4	2.667	3.5	7	0.711	0.924	0	0	1	1			1	0.676	9	2
LCU_0175	inst_06	class_093	Female	Domestic	Year 2	Engineering and computer science	3.00-3.49	3	0	1	None	0	0	0	0	2.5	3.25	3.5	3.6	3.4	3.167	4	4	3	3.833	3	9	0.572	1.147	0	1	1	1		2.94	4	0.769	10	3
LCU_0176	inst_07	class_098	Female	Domestic	Year 2	Natural sciences	3.00-3.49	3	1	4	DeepSeek	1	1	0	0	4	2.25	2.5	3.167	3	2.333	4.25	3.667	3	2.667	4	5	0.894	0.735	1	1	1	1	0.612	3.26	2	0.895	9	3
LCU_0179	inst_05	class_007	Female	Domestic	Year 3	Management	<2.50	1	1	3	Tongyi Qianwen	1	0	1	0	3.833	2.5	2.75	2.833	3.4	2.833	2.5	3.167	3	3.333	3.75	6	0.648	1.014	1	1	1	0	0.543	1.76	2	0.581	7
LCU_0180	inst_05	class_057	Female	International	Year 1	Humanities	3.00-3.49	3	1	4	DeepSeek	1	1	0	0	4.167	3.75	2	3.167	3.2	3.167	4	4	2.6	2.5	3.25	7	0.889	0.738	0	0	1	1			1	0.706	7	3
LCU_0181	inst_02	class_002	Female	Domestic	Year 2	Engineering and computer science	2.50-2.99	2	1	5	Kimi	1	1	1	0	3.167	2.75	2.75	4.333	3.2	2.5	4.25	3.667	3.6	2.833	3.75	9	0.841	0.781	1	0	1	1	0.331		1	0.89	10	5
LCU_0182	inst_04	class_004	Male	Domestic	Year 4 or above	Arts	>=3.50	4	1	4	ChatGPT	1	0	0	0	3.833	4.25	2.5	3.5	4	3.4	4	3.833	4.8	2	4	5	0.825	0.796	1	1	1	1	0.297	2.9	0	0.938	12	4
LCU_0183	inst_06	class_068	Male	Domestic	Year 4 or above	Management	>=3.50	4	1	4	Kimi	1	1	0	0	2.833	2.75	3.5	3.833	3.6	2.167	4.25	3.667	3.2	2.5	3.5	8	0.879	0.747	0	0	1	1			2	0.95	7	3
LCU_0187	inst_04	class_009	Female	Domestic	Year 1	Management	3.00-3.49	3	1	3	Wenxin Yiyan	1	1	0	0	4.5	3	4	1.833	2.6	3.333	2.25	4.167	3	2.167	3.5	9	0.663	0.99	1	1	1	1	0.532	4.71	1	0.817	15	4
LCU_0188	inst_01	class_101	Female	Domestic	Year 2	Engineering and computer science	3.00-3.49	3	1	5	DeepSeek	1	1	0	0	2.5	1.75	2.25	2.667	2.8	2.333	4	3.333	2.4	2.333	3	8	0.687	0.956	0	1	1	1		1.58	1	0.761	9	3
LCU_0190	inst_05	class_066	Male	Domestic	Year 1	Management	3.00-3.49	3	1	5	ChatGPT	1	0	1	0	3.5	2.75	2.25	4	3.2	3.833	2.75	3.333	3.8	3.5	4.25	7	0.768	0.855	1	0	1	0	0.428		4	0.716	12
LCU_0192	inst_05	class_057	Female	Domestic	Year 3	Economics	2.50-2.99	2	0	1	None	0	0	0	0	1.5	2.25	2.25	2.667	2.8	2.333	3	2.5	2.6	3.5	3	6	0.238	2.755	0	0	1	1			2	0.523	14	2
LCU_0194	inst_05	class_066	Male	Domestic	Year 2	Economics	3.00-3.49	3	1	3	DeepSeek	1	1	0	1	3	2.5	3	2.8	3.4	1.5	2.75	2.667	3.4	2.2	2.5	9	0.703	0.935	1	1	1	0	0.406	2.48	0	1	8
LCU_0196	inst_03	class_102	Female	Domestic	Year 4 or above	Engineering and computer science	2.50-2.99	2	1	3	DeepSeek	1	1	0	0	3.167	2.75	2	3	2.8	2.667	2.5	3	4.2	2.333	2.75	5	0.667	0.984	1	0	1	1	0.409		1	0.882	3	1
LCU_0198	inst_02	class_017	Male	Domestic	Year 4 or above	Management	3.00-3.49	3	1	4	DeepSeek	1	1	0	0	4	3.5	1.75	3.167	2.2	3.333	3.25	3.167	3.2	2.833	3.667	7	0.839	0.783	1	1	1	1	0.775	2.46	4	0.739	10	4
LCU_0200	inst_08	class_021	Female	Domestic	Year 3	Engineering and computer science	2.50-2.99	2	1	3	Doubao	1	0	1	0	4	4.25	1.5	3.167	3	2.5	4	3.833	3.8	2.667	4.5	5	0.868	0.757	1	1	1	1	0.516	3.53	2	0.855	8	5
LCU_0201	inst_01	class_104	Female	Domestic	Year 3	Social sciences	3.00-3.49	3	0	1	None	0	0	0	0	3.6	4.5	2	3.333	4.2	2.167	4.5	3.667	4.2	1.333	4.5	7	0.835	0.786	0	1	1	1		3.12	0	1	20	4
LCU_0203	inst_07	class_090	Female	Domestic	Year 2	Engineering and computer science	<2.50	1	1	4	DeepSeek	1	0	1	0	4.167	3.5	3.25	3	3.2	3.833	3.25	3	3.4	3.333	3	5	0.64	1.025	1	0	1	1	0.412		1	0.501	2	3
LCU_0204	inst_05	class_072	Female	Domestic	Year 3	Medicine and health	2.50-2.99	2	1	5	Wenxin Yiyan	1	1	1	1	3.167	4	2.75	3.333	4	1.833	3.5	3.833	4.4	1.5	4	8	0.786	0.835	1	0	1	1	0.678		0	0.896	12	4
LCU_0205	inst_02	class_059	Male	International	Year 3	Engineering and computer science	2.50-2.99	2	1	4	DeepSeek	1	1	0	1	3	3	2.5	3.5	4	3	3.25	3	2.6	3.167	3	9	0.702	0.935	1	0	1	1	0.223		1	0.659	7	3
LCU_0207	inst_04	class_045	Male	Domestic	Year 3	Engineering and computer science	3.00-3.49	3	1	4	Wenxin Yiyan	0	0	0	1	2.333	2.5	3.5	2.833	2	3.333	2.25	2.5	2.4	4	1.75	5	0.393	1.67	1	0	1	0	0.272		2	0.5	3
LCU_0209	inst_07	class_077	Male	Domestic	Year 4 or above	Engineering and computer science	3.00-3.49	3	1	5	DeepSeek	1	0	1	0	3.167	3	2	4	3.6	2.5	3.5	3.333	4	2.667	3	7	0.828	0.793	1	0	1	1	0.703		2	0.585	10	3
LCU_0211	inst_05	class_088	Female	Domestic	Year 3	Engineering and computer science	>=3.50	4	1	5	DeepSeek	0	1	0	0	3	2.75	3	3.6	2.6	3.167	2.5	3	3.8	2.5	3.75	6	0.675	0.972	1	0	1	1	0.253		1	0.837	11	3
LCU_0212	inst_03	class_087	Female	Domestic	Year 3	Natural sciences	3.00-3.49	3	1	3	DeepSeek	1	1	0	0	3.5	2.5	3.25	2.667	3	3.833	3	4	3	3.2	2.5	5	0.631	1.04	1	0	1	1	0.623		0	0.826	7	4
LCU_0214	inst_04	class_033	Male	Domestic	Year 3	Agriculture	2.50-2.99	2	1	4	Doubao	1	1	1	0	1.833	1.75	4.5	2.5	2.6	3.5	2	2.833	2.8	3.167	2.5	9	0.116	2.772	0	0	1	0			1	0.787	4
LCU_0217	inst_08	class_049	Female	Domestic	Year 4 or above	Engineering and computer science	3.00-3.49	3	1	5	Wenxin Yiyan	1	0	1	0	3.667	3.75	2	3.5	3.2	2.167	3	4.5	3.2	1.667	3.5	9	0.841	0.781	1	1	1	1	0.645	3.73	0	0.762	19	4
LCU_0218	inst_08	class_031	Female	Domestic	Year 4 or above	Natural sciences	<2.50	1	1	3	Kimi	1	1	1	0	3	3	3.25	3	3	3	2.25	3.5	2.5	3	3.75	7	0.525	1.251	0	1	1	1		1.48	1	0.882	8	3
LCU_0219	inst_03	class_050	Male	Domestic	Year 4 or above	Engineering and computer science	2.50-2.99	2	1	4	DeepSeek	1	0	1	0	2.5	2.25	2.25	3.167	3	3.667	2.5	2.333	1.8	3.5	3	7	0.458	1.433	1	1	1	0	0.215	1	2	0.44	4
LCU_0220	inst_06	class_089	Male	Domestic	Year 1	Engineering and computer science	3.00-3.49	3	1	4	Other	1	0	1	0	3	1	2.25	2.667	3	2.5	2	2.667	2.2	3.167	1.75	7	0.566	1.16	1	0	1	1	0.409		0	0.72	6	2
LCU_0221	inst_02	class_040	Female	Domestic	Year 1	Social sciences	>=3.50	4	1	3	DeepSeek	0	0	1	0	3.333	3.75	3.5	4	2.6	2.667	3	4	3	3.167	4.25	9	0.869	0.756	1	1	1	0	0.544	3.8	0	0.786	11
LCU_0223	inst_06	class_074	Male	Domestic	Year 3	Management	<2.50	1	1	2	ChatGPT	1	0	1	0	3.667	3.5	2.25	4	2.4	4	3	4.167	3.2	2.6	3.25	5	0.739	0.888	0	0	1	0			0	0.725	7
LCU_0225	inst_02	class_065	Female	Domestic	Year 2	Engineering and computer science	2.50-2.99	2	1	2	Doubao	1	0	0	0	2.833	3.75	2.5	4.167	3.6	2.667	2.5	3.333	3.4	3	4	6	0.77	0.853	1	0	1	0	0.454		0	0.894	10
LCU_0226	inst_04	class_045	Male	Domestic	Year 2	Natural sciences	<2.50	1	1	2	DeepSeek	1	1	1	1	2	3	1.75	3.333	2.8	2.833	2.75	3	2.8	4	2.75	8	0.582	1.128	0	0	1	1			2	0.565	12	3
LCU_0227	inst_03	class_030	Female	Domestic	Year 4 or above	Engineering and computer science	>=3.50	4	1	5	ChatGPT	1	1	1	1	2.833	3.25	3	3	4	3.333	4	2.333	3	3.833	3	7	0.726	0.905	0	0	1	1			5	0.53	5	4
LCU_0228	inst_04	class_054	Male	International	Year 2	Natural sciences	2.50-2.99	2	1	3	ChatGPT	0	1	0	0	3.333	3.75	2	3.667	4	2	4.5	3.833	2.8	2.833	3.25	9	0.92	0.714	1	1	1	1	0.717	2.5	2	0.949	10	4
LCU_0230	inst_05	class_088	Female	Domestic	Year 1	Arts	2.50-2.99	2	1	4	DeepSeek	1	1	1	0	3.667	3.5	3.5	3.833	2.6	2.833	3.75	3	3.6	2.667	3	9	0.738	0.89	1	1	1	1	0.764	2.87	3	0.642	10	3
LCU_0231	inst_03	class_046	Male	Domestic	Year 4 or above	Economics	>=3.50	4	1	5	DeepSeek	1	0	1	0	3.167	2.5	3.25	2.833	3.4	3	3.5	3.167	3	2.333	3.333	9	0.657	0.999	1	0	1	0	0.372		1	1	9
LCU_0234	inst_03	class_102	Female	Domestic	Year 4 or above	Engineering and computer science	2.50-2.99	2	1	2	DeepSeek	0	0	1	0	3.333	2.5	3	2.2	2.4	3.167	2.25	2.5	2.2	3.333	2.75	8	0.512	1.282	0	0	1	0			4	0.641	4
LCU_0235	inst_01	class_109	Female	Domestic	Year 3	Natural sciences	>=3.50	4	1	4	ChatGPT	1	0	0	0	4.167	4.75	2.25	4.333	3.8	2.167	4	3.667	3.4	2.667	3.5	6	0.957	0.686	1	1	1	1	0.666	3.03	1	0.966	11	4
LCU_0238	inst_01	class_043	Male	Domestic	Year 2	Management	<2.50	1	1	4	Doubao	1	1	1	1	4.167	3.75	1.75	3.333	4.2	3	3.75	2.6	3.2	3.6	3	7	0.84	0.782	0	0	1	1			2	0.525	6	4
LCU_0239	inst_04	class_110	Female	Domestic	Year 4 or above	Economics	3.00-3.49	3	1	2	DeepSeek	0	0	1	0	2.833	2.25	1.75	3.167	3.8	3.833	3.75	4	2.8	3.6	3	8	0.689	0.954	0	0	1	1			0	0.975	10	3
LCU_0240	inst_03	class_084	Male	Domestic	Year 4 or above	Natural sciences	>=3.50	4	1	5	Kimi	1	1	0	1	2.833	3.75	2	4.333	3.6	2	4.5	3.833	2.8	2.5	4.25	7	0.927	0.708	1	0	1	1	0.522		0	0.997	14	4
LCU_0241	inst_05	class_026	Male	Domestic	Year 1	Agriculture	>=3.50	4	1	5	DeepSeek	1	1	1	0	3.333	2.75	2.25	3.333	3.2	2.6	4	2.667	3.2	3.167	2.75	6	0.76	0.864	1	1	1	1	0.401	1.3	0	0.712	9	1
LCU_0242	inst_06	class_111	Female	Domestic	Year 2	Medicine and health	2.50-2.99	2	0	1	None	0	0	0	0	4	4.25	2.75	3.5	3.4	2.167	3.75	3.833	2.4	2.667	3.25	8	0.803	0.818	0	1	1	1		3.96	1	1	10	3
LCU_0244	inst_02	class_005	Female	Domestic	Year 3	Social sciences	3.00-3.49	3	1	4	DeepSeek	1	0	0	0	2.333	3.75	2.5	2.333	2.4	3.333	3.333	2.333	1.5	3.333	2.75	7	0.546	1.203	1	1	1	1	0.462	2.51	3	0.47	9	2
LCU_0245	inst_07	class_092	Male	Domestic	Year 4 or above	Engineering and computer science	3.00-3.49	3	1	5	Doubao	1	1	1	1	2.833	2.5	2.5	3.333	3	3.167	2.25	2.5	3	2.333	2.25	9	0.575	1.143	1	0	1	0	0.304		0	0.807	5
LCU_0246	inst_04	class_112	Male	Domestic	Year 1	Engineering and computer science	>=3.50	4	1	5	Doubao	1	1	1	0	2.167	4.25	2.5	3.833	3.8	2.667	4.25	3.833	3.2	2	3	9	0.813	0.808	0	1	1	1		1	1	0.763	7	4
LCU_0247	inst_02	class_080	Male	Domestic	Year 3	Other	>=3.50	4	1	5	DeepSeek	1	1	0	0	3.5	2.75	2.75	4	3	2.833	3.5	3.167	3.4	2.667	4	8	0.677	0.971	1	0	1	1	0.46		2	0.983	19	3
LCU_0248	inst_04	class_033	Male	Domestic	Year 2	Engineering and computer science	2.50-2.99	2	1	2	DeepSeek	0	0	0	0	2.5	3	3.25	3	3.6	2.5	3	2.833	2.8	3.5	1.75	9	0.615	1.068	1	1	1	1	0.38	1	1	0.664	7	3
LCU_0250	inst_08	class_113	Male	Domestic	Year 1	Natural sciences	2.50-2.99	2	1	5	DeepSeek	0	1	0	0	3.833	2.5	2.75	4.333	3	1.833	4	3.667	3.4	1.667	2.75	8	0.901	0.729	1	1	1	1	0.444	3.66	0	1	7	3
LCU_0251	inst_07	class_077	Female	Domestic	Year 1	Social sciences	3.00-3.49	3	1	3	DeepSeek	0	0	1	0	4.167	3.5	2.75	4.333	4	1.667	4.25	4.333	3.8	1	4.5	5	0.957	0.686	1	1	1	1	0.8	5	0	1	16	4
LCU_0253	inst_01	class_015	Male	Domestic	Year 3	Engineering and computer science	3.00-3.49	3	1	4	DeepSeek	1	0	1	0	3.167	3.75	4	2.333	4.4	3.5	2.5	4	3.8	2.833	2.5	8	0.455	1.443	1	1	1	1	0.489	3.37	2	0.895	10	3
LCU_0254	inst_07	class_092	Male	Domestic	Year 4 or above	Medicine and health	<2.50	1	0	1	None	0	0	0	0	2.333	2.5	2.75	2	4.4	2.167	3.5	3	3.6	3.167	2.75	8	0.325	2.019	0	1	1	0		1	3	0.667	4
LCU_0257	inst_06	class_115	Male	Domestic	Year 3	Management	>=3.50	4	1	5	DeepSeek	1	1	0	0	2.833	4.25	3.25	2.167	3.6	2.833	2.75	3.167	3.2	2.167	3.5	8	0.608	1.08	1	0	1	0	0.567		1	0.875	10
LCU_0261	inst_03	class_084	Male	Domestic	Year 4 or above	Social sciences	3.00-3.49	3	1	4	Wenxin Yiyan	1	1	1	0	3.333	2.75	2.75	3.167	3	2.667	4	3	2.8	3.5	3.25	9	0.812	0.809	1	1	1	1	0.374	3.93	0	0.79	6	3
LCU_0263	inst_08	class_063	Female	Domestic	Year 2	Arts	3.00-3.49	3	1	4	Wenxin Yiyan	1	1	0	0	3.667	3.75	2.5	3.167	3	3.5	2.25	3.167	2.6	2.4	3	6	0.617	1.064	1	0	1	0	0.462		0	0.765	5
LCU_0264	inst_03	class_030	Male	Domestic	Year 3	Medicine and health	2.50-2.99	2	1	4	ChatGPT	1	0	1	0	2.667	3	3	3.833	2.6	3	3.25	3.333	3.4	3.167	2.667	7	0.667	0.985	1	1	1	1	0.405	1.9	4	0.766	9	3
LCU_0265	inst_04	class_112	Male	Domestic	Year 2	Engineering and computer science	3.00-3.49	3	1	3	Kimi	1	0	1	0	2.333	3	3.5	4	3.6	1.833	3.5	3.667	3.6	2.667	3	9	0.795	0.826	0	0	1	1			0	0.83	11	3
LCU_0266	inst_06	class_022	Male	Domestic	Year 1	Engineering and computer science	3.00-3.49	3	0	1	None	0	0	0	0	2.5	2.25	1.25	3.333	3.8	1	3.75	3.167	3.2	2.167	3.5	8	0.747	0.879	0	1	1	1		3.14	1	0.803	11	4
LCU_0268	inst_02	class_002	Female	Domestic	Year 1	Agriculture	3.00-3.49	3	0	1	None	0	0	0	0	3	3.5	2.75	3.333	3.25	2.333	2	3.333	3.4	1.667	3.25	5	0.408	1.608	0	1	1	1		3.13	2	1	7	4
LCU_0269	inst_02	class_038	Female	Domestic	Year 3	Natural sciences	3.00-3.49	3	1	4	DeepSeek	1	0	1	0	4.167	4	2.25	3.5	3.75	2.333	4.5	3.167	3.5	1.833	3.5	9	0.925	0.71	1	1	1	0	0.697	3.53	0	0.904	11
LCU_0270	inst_08	class_117	Female	Domestic	Year 1	Humanities	3.00-3.49	3	1	5	Doubao	1	1	0	1	4.667	3.5	2.25	3.833	3	3	2.75	3.667	3.6	3.6	2.5	9	0.87	0.754	0	1	1	1		3.01	2	0.719	7	3
LCU_0271	inst_03	class_030	Female	Domestic	Year 4 or above	Engineering and computer science	>=3.50	4	1	5	DeepSeek	1	1	1	0	2.833	1.75	3.25	1.833	3.2	2.5	3.5	2.333	3.4	3.167	2.25	6	0.593	1.107	1	0	1	0	0.263		3	0.908	10
LCU_0274	inst_01	class_015	Male	Domestic	Year 2	Management	3.00-3.49	3	1	4	Doubao	0	1	1	0	3.667	2.5	1.5	3.5	3.6	1.5	3.5	4	3.8	1.667	3	6	0.914	0.718	1	1	1	1	0.327	4.11	0	1	11	3
LCU_0275	inst_04	class_004	Male	Domestic	Year 3	Engineering and computer science	2.50-2.99	2	1	4	Wenxin Yiyan	1	1	0	0	3.667	2.5	2.75	3	3	2.5	2.75	3.333	3.2	2	2.75	5	0.662	0.991	0	1	1	1		3.27	1	1	8	2
LCU_0278	inst_06	class_022	Female	Domestic	Year 3	Agriculture	2.50-2.99	2	1	5	DeepSeek	1	0	1	0	3.333	3.25	1.75	4.333	3.6	2	3.25	4.167	3.8	2.333	4	9	0.755	0.87	1	1	1	1	0.64	2.63	0	1	15	5
LCU_0280	inst_08	class_049	Female	Domestic	Year 2	Management	3.00-3.49	3	0	1	None	0	0	0	0	1.667	4	2.5	3.333	3.2	2.5	3.5	3.667	2.8	2.833	3.5	6	0.567	1.158	0	0	1	1			0	0.917	8	3
LCU_0281	inst_03	class_108	Male	Domestic	Year 1	Economics	<2.50	1	1	2	Doubao	1	0	0	0	3.167	3.75	2	2.833	2.6	3	2.75	3.667	3.4	2.667	3.25	7	0.57	1.152	1	1	1	1	0.658	4.67	3	0.745	9	3
LCU_0283	inst_03	class_030	Male	Domestic	Year 4 or above	Management	<2.50	1	1	2	Wenxin Yiyan	1	0	1	0	3.167	2.5	2	3.5	3.4	2.667	3.25	3.667	3.2	2.667	3.5	8	0.764	0.86	0	0	1	1			1	0.748	11	4
LCU_0284	inst_08	class_118	Male	Domestic	Year 4 or above	Natural sciences	<2.50	1	1	4	ChatGPT	1	0	1	0	3.333	4	2.25	2.333	3.4	3.167	2.5	2.333	2.6	3	2.25	9	0.525	1.251	1	0	1	0	0.468		2	0.787	4
LCU_0286	inst_08	class_113	Male	Domestic	Year 1	Natural sciences	3.00-3.49	3	1	2	DeepSeek	1	1	1	0	2.833	2.5	2.25	4.167	3.8	2	4.25	3.5	4	2.167	3.5	5	0.909	0.722	0	1	1	1		3.66	2	0.995	8	4
LCU_0287	inst_05	class_034	Female	Domestic	Year 4 or above	Medicine and health	3.00-3.49	3	1	3	DeepSeek	1	0	1	0	2.667	2.25	3.25	3.833	3.4	2.5	3.333	3.5	3.6	2.5	1.75	5	0.788	0.833	0	0	1	1			1	0.839	12	3
LCU_0288	inst_02	class_006	Male	Domestic	Year 4 or above	Management	<2.50	1	1	4	Doubao	1	1	0	1	2	1.5	3.5	2.667	2.5	2.833	1.75	2.167	3.2	3.167	1.5	6	0.279	2.353	1	1	1	1	0.009	1.06	0	0.553	1	1
LCU_0290	inst_02	class_059	Female	Domestic	Year 2	Engineering and computer science	<2.50	1	1	2	DeepSeek	0	0	0	0	3.333	3	2.25	2.667	3	2.5	4	2.667	3.4	3.333	2.75	9	0.743	0.884	1	0	1	1	0.76		2	0.564	5	3
LCU_0291	inst_04	class_054	Female	Domestic	Year 4 or above	Engineering and computer science	3.00-3.49	3	1	2	DeepSeek	0	0	0	0	2.5	3	3	2.667	3.6	2.5	2	3.5	3	2.667	2.75	8	0.572	1.147	1	0	1	1	0.431		1	0.95	7	2
LCU_0292	inst_05	class_013	Male	Domestic	Year 4 or above	Natural sciences	2.50-2.99	2	1	4	Doubao	1	1	0	0	2.833	2.25	2.25	2.833	2.6	3.333	2.25	3	3	3.167	2.25	8	0.509	1.29	1	0	0	1	0.324					1
LCU_0293	inst_08	class_042	Female	Domestic	Year 3	Arts	3.00-3.49	3	1	2	Wenxin Yiyan	0	0	1	0	3.667	4	2.5	3.167	4	2	3.75	3	3.6	1.5	2.75	8	0.831	0.79	0	1	0	1		3.01				3
LCU_0295	inst_06	class_089	Female	International	Year 2	Engineering and computer science	>=3.50	4	1	5	DeepSeek	0	0	1	0	3.333	3.75	1.75	4.5	4	1	4.5	3.5	3.8	2.167	4.25	8	0.969	0.678	1	1	1	0	0.59	3.45	1	1	13
LCU_0297	inst_02	class_014	Female	Domestic	Year 4 or above	Engineering and computer science	>=3.50	4	1	5	DeepSeek	1	1	1	0	2.667	2	2.75	3	2.2	2.667	3.25	2.5	2	3.5	3	6	0.689	0.953	0	0	1	1			4	0.731	3	2
LCU_0298	inst_08	class_031	Male	Domestic	Year 2	Management	2.50-2.99	2	1	5	Kimi	1	0	0	0	3.833	3	2.75	3.833	4.4	1.5	4.25	4.167	3.75	1.167	4	5	0.91	0.721	0	1	1	1		4.73	0	1	14	4
LCU_0299	inst_03	class_050	Male	Domestic	Year 2	Engineering and computer science	3.00-3.49	3	1	4	Kimi	1	1	1	0	3.167	3.25	2	3	4	1.5	3	3.5	4.4	2.167	3.25	6	0.812	0.809	1	1	1	1	0.299	2.93	0	1	8	4
LCU_0300	inst_02	class_078	Male	Domestic	Year 1	Social sciences	2.50-2.99	2	1	4	Doubao	1	1	1	0	2.667	2.667	3	2.667	3	4.333	3.25	3.167	3.4	2.6	3.5	9	0.44	1.491	1	0	1	1	0.508		1	0.752	7	2
LCU_0301	inst_04	class_120	Male	Domestic	Year 2	Management	2.50-2.99	2	1	2	DeepSeek	0	0	0	0	1.833	4	2	2.333	2.6	3.167	3.75	2.667	3.6	4.167	2.5	8	0.591	1.111	0	0	1	1			6	0.49	4	3
LCU_0303	inst_07	class_060	Male	Domestic	Year 1	Economics	2.50-2.99	2	1	3	Tongyi Qianwen	1	1	1	1	3	3.25	3	3.5	3	2.8	3.75	3.833	3.2	1.333	3	6	0.699	0.939	1	1	1	1	0.535	3.13	1	1	10	3
LCU_0304	inst_04	class_121	Male	Domestic	Year 1	Arts	2.50-2.99	2	1	3	DeepSeek	1	0	1	0	2.833	2.75	2	3.167	3.8	2.333	3.75	3.6	3	3.167	3.75	7	0.676	0.971	0	1	1	1		2.67	3	0.72	10	4
LCU_0305	inst_05	class_070	Female	Domestic	Year 3	Social sciences	3.00-3.49	3	1	3	DeepSeek	0	1	0	0	3.167	3.25	2.25	3	3	3.5	1.5	3	3.4	3.5	2.25	8	0.588	1.117	1	0	1	1	0.536		3	0.583	9	3
LCU_0307	inst_08	class_058	Female	Domestic	Year 4 or above	Engineering and computer science	3.00-3.49	3	1	5	Wenxin Yiyan	1	1	1	0	4.333	3.5	2	3.833	3.4	3	4	4	3.2	4.167	3	5	0.899	0.73	1	0	1	1	0.789		1	0.627	7	3
LCU_0308	inst_06	class_099	Female	Domestic	Year 1	Engineering and computer science	3.00-3.49	3	1	3	DeepSeek	1	0	1	0	3	2	2	3.167	2.8	1.833	3.25	3.833	3.6	2.167	3.75	9	0.809	0.812	0	0	1	1			0	0.847	6	4
LCU_0309	inst_06	class_086	Male	Domestic	Year 2	Management	3.00-3.49	3	1	5	DeepSeek	1	1	1	1	3	3.5	3.333	2.5	3.6	3.833	4	3.333	4.2	3	3.25	7	0.638	1.03	1	1	0	1	0.315	2.41				3
LCU_0310	inst_02	class_014	Female	Domestic	Year 2	Engineering and computer science	<2.50	1	1	3	DeepSeek	1	1	1	0	3.667	2.25	2.5	3.167	3.8	1.833	2.5	3.5	3.2	2	2.25	5	0.727	0.903	0	1	1	1		2.51	0	0.853	8	4
LCU_0311	inst_06	class_093	Female	Domestic	Year 1	Engineering and computer science	3.00-3.49	3	1	4	ChatGPT	1	0	0	0	3.333	2.25	2.75	3.6	2.4	2	3	3.333	3.8	3.167	3.25	7	0.81	0.811	0	0	1	1			0	0.934	6	3
LCU_0312	inst_02	class_123	Male	Domestic	Year 1	Other	<2.50	1	1	3	Other	1	1	0	0	2.833	1.75	1.75	2.833	2	3	3.5	2.5	2.2	3.5	2.5	8	0.365	1.801	0	0	1	1			2	0.781	0	2
LCU_0313	inst_03	class_016	Male	Domestic	Year 2	Natural sciences	2.50-2.99	2	1	5	DeepSeek	0	1	0	1	3	4	3.5	2.667	2.8	3.5	2.75	2.5	3.8	2.5	3	7	0.504	1.302	0	0	1	1			2	0.735	10	2
LCU_0314	inst_07	class_052	Male	Domestic	Year 2	Agriculture	2.50-2.99	2	1	2	Wenxin Yiyan	0	1	1	0	2.167	3.25	2.75	2	2.25	3.167	2.5	2.5	2	4	2.75	7	0.269	2.443	0	1	1	0		2.47	6	0.56	3
LCU_0315	inst_07	class_124	Male	Domestic	Year 1	Management	3.00-3.49	3	0	1	None	0	0	0	0	2.5	3.75	2	2.5	2	3	3	3.167	4	3.2	2.25	8	0.487	1.347	0	0	1	1			0	0.734	7	3
LCU_0316	inst_05	class_066	Female	Domestic	Year 3	Medicine and health	3.00-3.49	3	1	4	ChatGPT	1	1	1	0	3	3	2.5	3.5	2.8	2.833	4	3.167	4	1.167	3.25	6	0.807	0.814	1	0	1	0	0.573		0	1	9
LCU_0317	inst_08	class_118	Male	Domestic	Year 3	Medicine and health	3.00-3.49	3	1	4	Doubao	1	1	1	0	3.667	2.5	3.333	3.5	3.8	2.833	4	3.333	3.4	3	3	7	0.822	0.799	1	1	1	1	0.403	2.57	3	0.773	10	3
LCU_0318	inst_02	class_002	Female	Domestic	Year 2	Medicine and health	3.00-3.49	3	1	5	Other	1	1	1	0	3.5	2.25	2.25	3.333	3.2	2.167	4	4.667	3.2	3.167	4.75	8	0.867	0.758	1	0	1	0	0.556		2	0.809	12
LCU_0319	inst_01	class_051	Male	Domestic	Year 2	Economics	<2.50	1	1	3	DeepSeek	1	1	1	0	3.5	3	2.5	3.667	3	2.333	3.75	3.5	3.2	2	3.75	7	0.765	0.858	0	1	1	0		3.58	0	1	11
LCU_0320	inst_03	class_102	Male	Domestic	Year 3	Management	2.50-2.99	2	1	4	Doubao	1	1	1	1	2.833	3	2.75	2.167	3.2	3	3.25	3.167	2	3	3	9	0.53	1.238	1	0	1	1	0.549		3	0.612	3	4
LCU_0323	inst_05	class_088	Male	Domestic	Year 3	Management	>=3.50	4	1	5	DeepSeek	1	1	1	0	2.833	4	3.25	3.167	4	3.167	4	4	3.4	2.833	4.5	9	0.766	0.857	1	1	1	1	0.455	3.31	0	0.781	9	4
LCU_0324	inst_02	class_017	Female	Domestic	Year 2	Engineering and computer science	2.50-2.99	2	1	2	Tongyi Qianwen	0	0	1	0	3.667	3	1.75	3.4	3.2	2.667	4.25	4.6	4.4	1.667	4	6	0.875	0.75	1	1	1	0	0.794	3.8	0	1	10
LCU_0325	inst_01	class_001	Female	Domestic	Year 1	Engineering and computer science	3.00-3.49	3	1	3	ChatGPT	1	1	1	0	3.5	4	2	3	3	2.8	2.75	3.667	3.25	2.5	3.75	9	0.783	0.838	0	0	1	1			1	0.894	9	4
LCU_0327	inst_04	class_100	Female	Domestic	Year 1	Engineering and computer science	>=3.50	4	1	3	DeepSeek	1	1	0	1	2.5	3.25	2.25	2.833	3	2.833	3.75	2.333	2.6	3.833	3.75	5	0.763	0.861	1	1	1	0	0.481	2.24	3	0.621	14
LCU_0328	inst_03	class_050	Female	Domestic	Year 1	Natural sciences	2.50-2.99	2	1	4	Wenxin Yiyan	0	1	1	0	4.333	2.75	2.5	2.4	2	3.2	2.25	2.667	2.8	3.833	1.75	8	0.673	0.976	1	1	1	1	0.662	3.59	0	0.697	4	2
LCU_0331	inst_06	class_074	Female	Domestic	Year 2	Medicine and health	>=3.50	4	1	5	DeepSeek	1	1	0	1	4	3.75	2.25	3.6	3.6	2.333	4	3.333	3.4	1.667	3.75	6	0.93	0.706	1	0	1	1	0.687		0	0.953	12	4
LCU_0332	inst_04	class_056	Female	Domestic	Year 2	Management	>=3.50	4	1	5	Wenxin Yiyan	1	1	0	0	4	3.5	3.5	3.5	3.6	2.833	4	4.167	4.2	1.833	4	9	0.898	0.731	0	1	1	1		4.42	0	1	15	5
LCU_0333	inst_01	class_075	Female	Domestic	Year 3	Medicine and health	3.00-3.49	3	1	5	Doubao	0	0	0	0	3.333	2.25	2.25	2.5	4	3.5	3	2.5	3.6	3.5	1.75	8	0.612	1.073	0	0	1	1			3	0.614	6	2
LCU_0334	inst_03	class_126	Female	International	Year 1	Social sciences	>=3.50	4	1	4	DeepSeek	1	1	0	1	2.333	1.75	1.75	3.167	2.6	3.167	3.5	3	3	2.833	3.25	5	0.775	0.847	0	0	1	0			0	0.78	15
LCU_0335	inst_05	class_057	Male	Domestic	Year 2	Engineering and computer science	3.00-3.49	3	0	1	None	0	0	0	0	2.5	2.5	1	3.5	4	2.667	3.5	1.333	2.8	3.5	1.75	7	0.644	1.02	0	0	1	1			5	0.71	6	1
LCU_0336	inst_04	class_127	Male	Domestic	Year 3	Social sciences	3.00-3.49	3	1	5	Doubao	0	1	1	0	2.833	3.25	4.25	2.667	2.6	4.167	2.25	2	4	3.167	2.25	8	0.358	1.832	1	1	1	1	0.543	2.06	1	0.511	6	4
LCU_0337	inst_07	class_098	Male	Domestic	Year 2	Social sciences	<2.50	1	1	2	ChatGPT	1	1	0	0	4	2.25	1.5	3.833	3	2.167	3.75	4	1.6	2.5	4.25	9	0.893	0.735	1	0	1	1	0.747		0	0.858	24	4
LCU_0340	inst_01	class_075	Male	Domestic	Year 2	Management	2.50-2.99	2	1	3	Doubao	0	1	1	0	3	2	1	3.667	3.8	2	3	4.333	2.2	1.333	3.75	5	0.839	0.782	1	1	1	1	0.474	2	1	1	9	4
LCU_0342	inst_06	class_012	Male	Domestic	Year 4 or above	Humanities	<2.50	1	0	1	None	0	0	0	0	2.5	2.25	3	3.667	2.6	2.167	4.25	3	3	2.833	3.75	7	0.535	1.228	0	0	1	1			1	0.68	15	3
LCU_0343	inst_07	class_092	Female	Domestic	Year 3	Management	<2.50	1	1	2	DeepSeek	0	0	0	0	2.333	3.5	1.75	2.833	2.6	4.167	3.25	2.5	2	3.5	3.5	6	0.498	1.319	0	1	1	1		2.58	3	0.684	6	3
LCU_0344	inst_06	class_089	Female	Domestic	Year 4 or above	Engineering and computer science	2.50-2.99	2	1	5	Doubao	1	1	1	0	4.167	2.5	2.25	3.5	3.8	2.333	3.5	3.667	2.8	2.333	4	8	0.836	0.786	0	1	1	1		4.16	1	1	9	5
LCU_0345	inst_03	class_061	Male	Domestic	Year 3	Social sciences	2.50-2.99	2	1	3	Doubao	0	1	0	0	3.333	3.75	2.5	2.333	1.8	3.167	3	3.333	3	3	3.25	6	0.606	1.083	1	1	1	1	0.524	4.06	0	1	17	4
LCU_0347	inst_05	class_072	Male	Domestic	Year 3	Management	3.00-3.49	3	1	4	DeepSeek	1	1	1	0	2.5	2.5	2.5	3.5	2.8	2.5	2.25	3.167	3	3	2.5	7	0.659	0.996	0	0	1	1			0	0.902	15	4
LCU_0348	inst_05	class_011	Male	International	Year 4 or above	Humanities	3.00-3.49	3	1	4	DeepSeek	1	0	1	0	3.667	3.25	1.5	3.6	3	2.5	4.5	3.5	2.8	3.333	3.5	8	0.917	0.716	1	0	1	1	0.592		3	0.536	11	3
LCU_0352	inst_07	class_103	Female	Domestic	Year 1	Medicine and health	>=3.50	4	1	5	DeepSeek	1	1	1	1	3.833	3	2.75	2.5	3	3.333	3.75	2.667	2.8	2.333	3	8	0.797	0.824	1	0	1	1	0.683		2	1	6	4
LCU_0353	inst_03	class_061	Male	Domestic	Year 3	Social sciences	>=3.50	4	1	5	DeepSeek	1	0	0	1	3.833	4.5	4	4.167	2.4	3	3.75	4.167	4.25	2.667	3.75	5	0.875	0.75	1	1	1	1	0.506	4.44	1	0.881	9	3
LCU_0354	inst_05	class_020	Female	Domestic	Year 1	Social sciences	3.00-3.49	3	1	5	DeepSeek	0	0	1	0	3	1.25	2.75	2.5	2.8	3.167	3.25	3.5	3.6	3.333	2.75	7	0.598	1.098	1	1	1	0	0.259	2.36	2	0.803	7
LCU_0355	inst_02	class_076	Female	Domestic	Year 1	Economics	<2.50	1	1	2	ChatGPT	1	0	1	0	1.667	2.25	2.25	1.667	2	3.667	2.5	3	2.2	2.833	2.75	7	0.188	2.772	1	0	1	1	0.242		0	0.728	5	4
LCU_0356	inst_01	class_001	Female	Domestic	Year 1	Medicine and health	>=3.50	4	1	5	Doubao	1	1	1	0	3	2.5	3	3.167	3.2	3.167	2.75	3.5	4.4	3.667	2.25	8	0.707	0.929	0	1	1	1		3.08	2	0.682	6	3
LCU_0357	inst_06	class_111	Female	Domestic	Year 3	Management	3.00-3.49	3	1	5	DeepSeek	0	1	1	0	3.333	3.25	2.5	2.167	2.8	2.5	3.5	3	4	2.667	3.5	6	0.713	0.92	1	0	1	1	0.377		1	0.61	8	2
LCU_0360	inst_08	class_113	Female	Domestic	Year 3	Engineering and computer science	2.50-2.99	2	1	4	ChatGPT	1	1	1	1	3.167	3.25	2.25	3.333	3.2	3.167	3	2.833	3.6	3.5	2	7	0.654	1.005	1	0	1	0	0.615		3	0.813	7
LCU_0361	inst_03	class_003	Male	Domestic	Year 3	Engineering and computer science	3.00-3.49	3	1	5	DeepSeek	1	1	1	0	4.5	2.75	3	4.167	4	2.5	2.75	4.667	4.8	1.5	3	8	0.855	0.768	1	1	0	0	0.88	4.86
LCU_0362	inst_06	class_068	Female	Domestic	Year 3	Social sciences	3.00-3.49	3	1	2	DeepSeek	1	1	0	0	2.667	3	1.25	3.333	4.4	1.833	5	2.333	2.4	1.333	3.25	8	0.908	0.723	1	1	1	1	0.548	3.07	0	1	7	4
LCU_0363	inst_06	class_086	Male	Domestic	Year 4 or above	Medicine and health	2.50-2.99	2	1	3	DeepSeek	1	0	0	0	3.667	3	2	4.167	3.6	1.667	3.25	4	3.2	1.833	2.75	8	0.902	0.728	1	0	1	0	0.827		0	1	5
LCU_0364	inst_03	class_126	Female	Domestic	Year 4 or above	Engineering and computer science	2.50-2.99	2	1	4	Kimi	1	1	0	0	3	3.25	2	3.667	3.4	2.167	3.25	3	3.4	3.167	3.25	9	0.784	0.838	1	1	1	1	0.501	2.45	1	0.712	5	3
LCU_0365	inst_04	class_062	Male	Domestic	Year 3	Social sciences	3.00-3.49	3	1	4	DeepSeek	1	0	1	0	3.833	2.5	2	3.333	3.6	2.5	4.5	3.333	2.2	3	3	5	0.885	0.742	1	1	1	1	0.643	3.73	0	0.609	9	4
LCU_0366	inst_03	class_003	Male	Domestic	Year 2	Humanities	3.00-3.49	3	1	4	Doubao	1	1	1	0	3.833	3.25	2.5	3.333	3.6	3	2.75	2.667	3.2	2.833	2.75	8	0.778	0.844	0	1	1	0		4	3	0.856	3
LCU_0367	inst_02	class_076	Female	Domestic	Year 2	Medicine and health	2.50-2.99	2	1	5	Kimi	0	1	0	1	3.5	2	2.75	3.333	3	3.167	3	3	3.2	2.833	2	6	0.693	0.948	0	0	1	1			0	0.748	7	2
LCU_0368	inst_03	class_003	Male	Domestic	Year 2	Natural sciences	3.00-3.49	3	1	4	DeepSeek	0	1	0	0	3.167	3	1.25	3.833	3.2	2.5	4.25	3.333	3.6	2.667	4.25	8	0.899	0.73	1	1	1	0	0.486	2.88	2	0.669	12
LCU_0369	inst_06	class_019	Female	Domestic	Year 1	Engineering and computer science	3.00-3.49	3	1	2	DeepSeek	0	0	1	0	3.667	3.25	2.25	3.167	2.2	2.667	3	3	2.8	2.833	4.25	6	0.828	0.793	1	0	1	0	0.532		1	1	8
LCU_0371	inst_05	class_066	Female	Domestic	Year 4 or above	Other	>=3.50	4	1	3	Doubao	0	1	0	0	2.8	3.333	2	3.333	3	2.5	3.75	3	3.6	2.667	3	5	0.695	0.945	1	0	1	0	0.268		1	0.829	10
LCU_0372	inst_04	class_035	Female	Domestic	Year 4 or above	Management	>=3.50	4	1	5	Kimi	1	0	1	0	4.667	3.5	4	3.167	3.2	3	3.5	3.667	3	2.8	3.5	6	0.88	0.746	0	0	1	1			0	0.817	9	4
LCU_0373	inst_05	class_066	Female	Domestic	Year 4 or above	Social sciences	3.00-3.49	3	1	2	ChatGPT	0	0	1	0	2.167	3	2.5	3.5	2.6	3	2.5	3	2.4	3.833	2.667	9	0.673	0.976	0	0	1	1			0	0.635	6	2
LCU_0377	inst_03	class_046	Female	Domestic	Year 2	Economics	2.50-2.99	2	1	3	DeepSeek	1	0	1	0	3.5	3.5	3	3	3.4	3.5	4	3.2	3	3	4	7	0.694	0.946	1	1	1	1	0.59	2.89	1	0.602	8	5
LCU_0379	inst_05	class_070	Male	International	Year 2	Engineering and computer science	2.50-2.99	2	1	2	Doubao	1	1	1	0	2.667	3	2.25	4	3.4	2.667	2.25	2.5	3.2	2.5	2.75	9	0.749	0.877	1	0	1	1	0.58		2	0.745	10	3
LCU_0380	inst_04	class_130	Male	Domestic	Year 4 or above	Engineering and computer science	>=3.50	4	1	5	DeepSeek	1	0	1	0	3.833	4	3	3.5	2.6	3	2.75	4.333	3.4	2	3.5	8	0.804	0.817	1	1	1	1	0.699	2.85	1	1	15	4
LCU_0381	inst_03	class_083	Female	Domestic	Year 3	Engineering and computer science	3.00-3.49	3	1	4	DeepSeek	1	1	1	0	2.667	2.667	2.75	3.5	3.5	2.833	3.25	2.333	3	3.833	3.25	7	0.685	0.959	1	1	1	1	0.181	2.52	7	0.471	2	3
LCU_0383	inst_05	class_028	Female	Domestic	Year 4 or above	Other	3.00-3.49	3	1	4	DeepSeek	1	0	1	1	2.833	3.25	2.25	3.2	3	1.833	3.5	2.667	3.4	3	3.25	6	0.626	1.05	0	0	1	1			2	0.746	9	2
LCU_0386	inst_08	class_049	Male	Domestic	Year 1	Medicine and health	3.00-3.49	3	0	1	None	0	0	0	0	3	3.25	2.25	2.8	3.6	3.5	3.5	2.833	3.4	2.5	2.75	6	0.55	1.194	0	1	1	1		2.6	1	0.859	9	3
LCU_0389	inst_05	class_066	Male	Domestic	Year 2	Engineering and computer science	3.00-3.49	3	1	5	DeepSeek	1	1	0	1	3	2.25	2	2.6	3	3	3.25	2.5	3.8	3	3.25	6	0.636	1.032	0	0	1	1			2	0.589	13	3
LCU_0391	inst_04	class_044	Female	Domestic	Year 1	Social sciences	>=3.50	4	1	3	ChatGPT	1	0	1	0	4	3.25	2.75	4.5	4.8	1.5	4.5	3.667	4.6	1.833	3.5	6	0.97	0.677	1	1	1	1	0.471	3.41	0	0.924	17	3
LCU_0392	inst_01	class_128	Female	Domestic	Year 3	Engineering and computer science	2.50-2.99	2	1	4	DeepSeek	1	1	1	0	3	3	2.75	3	3.6	3.5	3	3.167	2.4	3.167	3.5	8	0.542	1.211	1	1	1	1	0.602	3.96	0	0.853	8	3
LCU_0393	inst_02	class_080	Female	Domestic	Year 4 or above	Humanities	>=3.50	4	1	4	Doubao	1	0	1	0	3.333	2.5	3.75	2.667	2	3	3	3.833	3.4	1.833	4.25	9	0.678	0.969	0	0	1	1			1	0.845	10	3
LCU_0395	inst_05	class_026	Female	Domestic	Year 3	Management	3.00-3.49	3	1	3	DeepSeek	0	1	1	0	3.333	3.25	2.75	3	4.4	2.667	3.5	3.5	4	2.167	3.5	6	0.804	0.817	1	0	1	1	0.486		0	0.819	9	4
LCU_0396	inst_03	class_048	Female	Domestic	Year 3	Humanities	3.00-3.49	3	1	2	Kimi	1	1	0	0	4.667	4	3	3	3	2.333	3	4.667	4.4	1.333	3.25	5	0.874	0.752	1	0	1	1	0.568		0	0.985	14	4
LCU_0397	inst_02	class_038	Male	Domestic	Year 2	Arts	2.50-2.99	2	1	3	Doubao	1	1	1	0	3.833	3.25	2	4	3.2	3	3.333	4.167	3.2	2.667	3.5	7	0.791	0.831	1	1	1	1	0.479	2.87	1	0.896	6	2
LCU_0398	inst_04	class_009	Female	Domestic	Year 2	Engineering and computer science	3.00-3.49	3	1	5	ChatGPT	1	1	1	0	3.667	4	1.25	4	3.2	2.667	3.5	4.333	4	1.833	3.75	9	0.89	0.738	0	1	1	1		4.04	0	1	13	4
LCU_0401	inst_05	class_013	Female	Domestic	Year 1	Economics	3.00-3.49	3	1	5	DeepSeek	1	0	1	0	3.333	3.25	2.5	3.333	2.6	2.167	3.5	3.5	2.8	2.833	3.75	6	0.781	0.841	0	1	1	1		3.98	2	0.838	14	3
LCU_0402	inst_03	class_126	Male	Domestic	Year 2	Economics	3.00-3.49	3	1	2	DeepSeek	0	0	0	1	3.667	3.75	1.5	3.833	3.25	1.5	3.5	4.333	4.8	2.167	4.5	8	0.918	0.715	0	0	1	1			0	1	14	4
LCU_0403	inst_01	class_096	Male	Domestic	Year 2	Management	2.50-2.99	2	1	2	ChatGPT	1	1	0	0	3.167	2.5	2	2.8	3	2.833	3	3.667	3.4	2.167	3	5	0.733	0.896	0	1	1	0		2.07	0	0.945	13
LCU_0404	inst_08	class_132	Male	Domestic	Year 4 or above	Economics	2.50-2.99	2	1	4	Wenxin Yiyan	0	0	0	0	2.5	3.25	1.75	3.333	4	2.167	4	3.333	3	2.5	2.25	6	0.717	0.916	0	0	1	0			1	0.984	2
LCU_0406	inst_01	class_001	Male	Domestic	Year 3	Engineering and computer science	3.00-3.49	3	1	3	DeepSeek	1	0	1	0	4	2.75	2	3	3	3.167	3	3.667	4	1.8	4.5	6	0.772	0.851	0	1	1	1		2.94	1	1	9	2
LCU_0407	inst_05	class_026	Male	Domestic	Year 1	Management	2.50-2.99	2	1	2	ChatGPT	1	1	0	0	3.833	4.25	2.25	4	4.2	2.333	3.75	4.167	4.4	2.167	4.25	8	0.918	0.715	1	1	1	1	0.56	3.62	1	1	11	5
LCU_0408	inst_05	class_025	Male	Domestic	Year 4 or above	Management	<2.50	1	1	4	DeepSeek	1	1	0	0	3.333	3.25	2.75	2.667	3.8	3.5	4.25	2.833	3.4	3.667	3	5	0.656	1.002	1	0	1	1	0.753		2	0.653	5	4
LCU_0409	inst_04	class_110	Male	Domestic	Year 1	Natural sciences	2.50-2.99	2	1	4	DeepSeek	1	1	1	0	3.833	2.75	2.5	3.167	3.4	3	3.25	3.167	2.8	2.167	2.75	9	0.764	0.859	1	1	1	1	0.605	2.81	0	0.978	8	2
LCU_0411	inst_03	class_050	Female	Domestic	Year 3	Management	3.00-3.49	3	0	1	None	0	0	0	0	3	2.75	1.75	2.5	2.2	3.167	2.75	4	2.6	3	3.25	7	0.491	1.339	0	1	1	1		3.4	2	0.921	8	4
LCU_0412	inst_08	class_058	Female	Domestic	Year 1	Natural sciences	3.00-3.49	3	1	2	Doubao	1	1	1	0	3.5	4	2	4.5	3.6	1.5	4	4.333	3.6	1.333	3	9	0.958	0.686	0	1	1	1		4.22	1	1	11	4
LCU_0413	inst_07	class_105	Female	Domestic	Year 1	Engineering and computer science	2.50-2.99	2	1	4	DeepSeek	0	0	0	0	4	2.75	2.75	3.833	2.8	2.667	4.75	2.833	2	1.833	3.25	6	0.885	0.742	1	1	1	1	0.603	3.06	4	0.716	9	2
LCU_0414	inst_08	class_091	Male	Domestic	Year 3	Medicine and health	>=3.50	4	1	5	Doubao	1	1	1	0	3.833	3.75	2.5	3	3	3.667	3	3.833	3.6	3.167	3.5	8	0.762	0.862	0	0	1	0			1	0.711	13
LCU_0415	inst_06	class_086	Female	Domestic	Year 1	Engineering and computer science	>=3.50	4	1	5	Doubao	1	1	1	0	3	3.25	1.75	3.5	3.8	2.5	4.25	4.167	2.8	2.167	4.25	9	0.871	0.754	1	0	1	0	0.649		2	0.898	14
LCU_0416	inst_03	class_087	Male	Domestic	Year 2	Engineering and computer science	3.00-3.49	3	1	4	DeepSeek	1	0	1	1	3.333	1	2.25	4.5	3.75	2.333	4.25	3.667	2.2	2.333	3	9	0.894	0.734	1	1	1	1	0.564	2.04	2	0.792	11	3
LCU_0417	inst_07	class_122	Male	Domestic	Year 4 or above	Other	2.50-2.99	2	1	5	DeepSeek	1	1	0	0	3.333	3.25	3	3.5	3.25	3	3.25	3.667	3	3.167	2.25	9	0.466	1.409	1	1	0	1	0.494	2.09				3
LCU_0418	inst_03	class_108	Female	Domestic	Year 3	Engineering and computer science	>=3.50	4	1	3	Doubao	1	0	1	0	3.667	3	2.25	3	3.8	2.5	3.25	3	3.8	2.167	3.5	7	0.84	0.782	1	1	1	1	0.586	3.92	0	0.964	16	3
LCU_0419	inst_07	class_124	Female	Domestic	Year 1	Management	3.00-3.49	3	1	4	Tongyi Qianwen	1	1	1	1	3.333	3.5	2.5	3.333	2.8	3	4.25	2.667	3.2	3.667	3.75	9	0.855	0.768	1	0	1	1	0.622		3	0.564	15	3
LCU_0422	inst_08	class_132	Male	Domestic	Year 3	Medicine and health	3.00-3.49	3	1	4	DeepSeek	1	1	1	0	3.833	2.5	2	3.333	2.4	3.167	3	3.667	3.2	3.5	2.75	8	0.789	0.832	1	0	1	1	0.691		0	0.653	6	4
LCU_0423	inst_07	class_098	Female	Domestic	Year 4 or above	Engineering and computer science	>=3.50	4	1	4	DeepSeek	0	1	1	0	3.167	3.5	2	4.333	4.2	2.167	3.25	4	3.6	1.667	3.25	6	0.902	0.728	1	0	1	1	0.649		0	1	10	4
LCU_0428	inst_04	class_127	Male	Domestic	Year 2	Arts	>=3.50	4	1	4	ChatGPT	1	0	1	0	3.333	3	2.25	3.167	2.8	3.333	3.25	3.2	2.8	3	2.75	7	0.708	0.928	0	0	1	1			1	0.769	12	5
LCU_0429	inst_04	class_125	Male	Domestic	Year 1	Natural sciences	3.00-3.49	3	1	5	Doubao	1	1	1	0	3.167	2.75	2.25	2.5	3.2	3.167	2.75	3	4	2.667	3.25	6	0.622	1.056	1	0	1	1	0.468		0	0.743	12	4
LCU_0432	inst_03	class_108	Female	Domestic	Year 3	Engineering and computer science	>=3.50	4	1	5	DeepSeek	1	1	0	0	3.167	2.75	3.5	2.833	3.2	2.5	3	2.833	3.8	2.667	3.5	5	0.685	0.958	1	1	1	1	0.192	2.1	1	0.735	8	3
LCU_0434	inst_04	class_062	Male	Domestic	Year 4 or above	Humanities	>=3.50	4	0	1	None	0	0	0	0	2.333	3.5	2.25	2.667	3.6	1.833	3	2.167	2.4	3.667	3.5	6	0.576	1.139	0	0	1	1			9	0.527	11	3
LCU_0436	inst_04	class_056	Female	Domestic	Year 1	Natural sciences	2.50-2.99	2	0	1	None	0	0	0	0	2.167	1.5	2.5	3.5	3.6	2	4.25	3.833	2.75	1.667	2.75	6	0.616	1.067	0	1	1	0		2.84	0	1	12
LCU_0438	inst_04	class_056	Male	Domestic	Year 3	Natural sciences	2.50-2.99	2	1	3	DeepSeek	0	1	1	0	2.667	4	2	2.833	3.4	2.4	2.25	3	3.6	2.4	3	6	0.616	1.065	1	0	1	1	0.523		1	1	15	3
LCU_0440	inst_03	class_061	Male	Domestic	Year 2	Engineering and computer science	3.00-3.49	3	1	4	Doubao	1	1	1	0	3.667	3.25	1.75	3.667	3.8	2.167	4	3.833	3.4	2.167	3.5	8	0.898	0.731	0	1	1	1		4.18	1	1	9	4
LCU_0442	inst_01	class_109	Female	Domestic	Year 1	Social sciences	3.00-3.49	3	1	2	DeepSeek	0	0	1	0	2.333	2.5	2.5	2.8	2.2	3.833	2.75	2.5	2.6	3.167	2.5	5	0.562	1.168	1	1	1	1	0.445	2.53	2	0.833	6	1
LCU_0443	inst_04	class_009	Female	Domestic	Year 4 or above	Economics	2.50-2.99	2	1	3	DeepSeek	1	1	0	0	3	3.25	1.75	2.667	3	1.667	3.75	3.333	2.4	2.5	3.25	9	0.754	0.87	0	0	1	1			1	0.759	9	2
LCU_0444	inst_04	class_004	Male	Domestic	Year 3	Social sciences	3.00-3.49	3	1	2	DeepSeek	1	0	0	0	2.833	3.25	2	3.5	4	1.833	3.75	2.333	2.8	2.5	2.75	5	0.865	0.759	1	0	1	1	0.624		1	0.813	5	3
LCU_0445	inst_02	class_006	Female	Domestic	Year 4 or above	Engineering and computer science	2.50-2.99	2	1	5	DeepSeek	1	1	0	0	3.5	3.25	3	3.167	2.8	2.667	3.5	3	3	2.333	3.25	6	0.718	0.915	1	1	1	1	0.482	2.68	2	0.752	14	3
LCU_0446	inst_08	class_113	Another/prefer not to say	Domestic	Year 3	Social sciences	<2.50	1	1	2	DeepSeek	0	0	1	0	3.333	3.5	1.25	3.333	4.2	2	3	3.167	3.6	3.167	3	5	0.884	0.742	1	0	1	1	0.464		0	0.568	10	2
LCU_0447	inst_07	class_098	Male	Domestic	Year 3	Natural sciences	>=3.50	4	1	4	Kimi	0	0	1	0	3.667	2.25	2	4.667	4	2.333	4.25	3.5	4.4	2	4.25	6	0.943	0.696	0	1	1	1		3.36	0	1	18	4
LCU_0448	inst_08	class_091	Male	Domestic	Year 3	Medicine and health	3.00-3.49	3	1	5	DeepSeek	1	1	1	0	4.667	3.75	3	3.667	3	2	4.25	4.333	3.6	2.167	4	6	0.928	0.708	0	1	1	1		5	0	1	18	4
LCU_0449	inst_04	class_009	Female	International	Year 1	Engineering and computer science	2.50-2.99	2	1	4	Doubao	1	1	1	1	3.833	2.5	2	4	3.6	2.833	3.25	3.5	3.6	1.833	4	6	0.858	0.765	1	1	1	1	0.669	3.89	0	1	13	4
LCU_0452	inst_08	class_116	Another/prefer not to say	Domestic	Year 2	Management	2.50-2.99	2	1	2	Tongyi Qianwen	0	0	0	0	2.333	2	2	2.833	2.6	3	2.25	2.833	2.4	3.667	2.5	7	0.712	0.922	1	0	1	1	0.321		2	0.458	3	4
LCU_0453	inst_01	class_073	Male	Domestic	Year 2	Engineering and computer science	3.00-3.49	3	1	5	DeepSeek	1	1	1	0	3.667	4	2.25	3.333	3.4	2	3	2.833	3	2.333	3.25	9	0.833	0.788	0	0	1	1			1	0.75	4	4
LCU_0454	inst_06	class_019	Female	Domestic	Year 1	Medicine and health	2.50-2.99	2	1	5	Kimi	0	1	1	0	3.667	1.333	2.25	3.5	2.6	2.833	3.5	3.5	3.4	2.5	3.5	5	0.78	0.842	1	1	1	1	0.486	1.67	1	0.729	10	3
LCU_0457	inst_04	class_009	Male	Domestic	Year 2	Social sciences	3.00-3.49	3	1	5	Kimi	1	0	0	0	2.167	3	3	2.833	2.2	3.333	3.5	3.5	3.2	3.167	3.5	9	0.554	1.184	0	1	1	1		3.44	1	0.762	12	3
LCU_0458	inst_04	class_121	Male	Domestic	Year 4 or above	Humanities	2.50-2.99	2	1	2	ChatGPT	0	1	1	0	3.833	2.75	2	2.833	3.2	2.667	3.75	3.667	2.8	3.5	3	8	0.807	0.813	1	0	1	0	0.881		1	0.665	9
LCU_0459	inst_04	class_044	Male	Domestic	Year 3	Engineering and computer science	2.50-2.99	2	1	4	DeepSeek	1	1	1	0	2.333	4	2.25	3.333	1.6	3.167	1.25	2.6	2.8	3.5	2.667	7	0.404	1.625	1	0	1	0	0.23		4	0.536	6
LCU_0460	inst_01	class_129	Male	Domestic	Year 4 or above	Engineering and computer science	<2.50	1	1	3	DeepSeek	1	1	1	1	3.5	3.25	1.5	2.5	2	2.667	2.5	4.5	3	3	3.75	6	0.611	1.075	1	1	1	0	0.686	3.48	0	0.994	19
LCU_0461	inst_05	class_069	Male	Domestic	Year 1	Social sciences	3.00-3.49	3	1	4	ChatGPT	1	0	0	0	3.667	4	1.25	3.833	3	2.667	4.5	4.833	3.4	2.833	4	9	0.925	0.71	1	1	1	1	0.557	3.34	1	1	14	5
LCU_0462	inst_05	class_069	Female	Domestic	Year 4 or above	Medicine and health	3.00-3.49	3	1	5	DeepSeek	1	1	0	0	3.167	3.5	2.75	1.833	2.4	2.5	2.75	3.167	3.2	1.333	3	8	0.607	1.082	0	1	1	1		2.67	1	1	7	3
LCU_0463	inst_08	class_117	Female	Domestic	Year 4 or above	Arts	3.00-3.49	3	1	4	Doubao	1	1	0	1	3.667	3.25	2.5	2.5	3.2	3.333	3.5	2.833	2.2	3	3.25	8	0.638	1.03	1	1	1	0	0.587	2.5	3	0.782	8
LCU_0465	inst_02	class_014	Female	Domestic	Year 2	Management	3.00-3.49	3	1	3	DeepSeek	0	0	1	0	3.667	3.75	1.75	3	3	2.833	2.5	3.167	4	3	3.75	6	0.825	0.796	0	0	1	1			2	0.753	6	4
LCU_0467	inst_02	class_065	Female	Domestic	Year 1	Humanities	>=3.50	4	1	5	Other	1	0	0	0	3	2.5	2.75	3.5	2.8	2.333	2.5	3	3	1.833	2.25	5	0.754	0.871	1	1	1	1	0.532	2.81	3	0.933	4	3
LCU_0468	inst_06	class_012	Male	Domestic	Year 4 or above	Management	2.50-2.99	2	1	4	DeepSeek	1	1	1	0	3.833	3.5	3	4.333	3.6	1.167	3.25	3.667	4	2.667	4	7	0.915	0.718	1	1	1	1	0.723	3.99	0	0.982	10	4
LCU_0469	inst_02	class_059	Male	Domestic	Year 3	Medicine and health	>=3.50	4	1	5	DeepSeek	1	0	1	0	3.667	4.25	3.75	3.167	2.8	2.667	4	4.167	3.8	2.667	3.5	9	0.839	0.782	1	1	1	1	0.56	4.19	0	1	12	4
LCU_0470	inst_01	class_051	Male	Domestic	Year 4 or above	Social sciences	3.00-3.49	3	1	5	ChatGPT	0	1	1	0	2.5	2.333	2	1.833	2	3.167	3	2.167	2.6	3.5	2	8	0.474	1.384	0	0	1	1			5	0.476	4	2
LCU_0471	inst_08	class_118	Male	Domestic	Year 2	Economics	2.50-2.99	2	1	2	DeepSeek	0	1	0	0	3	3	2.5	3.667	3.4	3	2.5	2.833	3.4	3.333	3.333	9	0.653	1.006	0	0	1	0			3	0.732	7
LCU_0473	inst_07	class_134	Male	Domestic	Year 1	Humanities	3.00-3.49	3	1	5	Kimi	0	0	0	0	2.833	1.75	3.5	4.167	4	2.167	3.25	3.4	4	2.5	2.75	9	0.759	0.865	1	1	1	1	0.21	3.72	0	0.864	9	3
LCU_0474	inst_05	class_070	Male	Domestic	Year 1	Engineering and computer science	3.00-3.49	3	1	3	ChatGPT	1	0	1	0	2.833	2.75	3	3	4.2	2	4	3	3.4	2.5	3.25	5	0.787	0.834	1	0	1	1	0.386		1	0.974	12	4
LCU_0476	inst_06	class_093	Female	Domestic	Year 2	Natural sciences	2.50-2.99	2	1	2	DeepSeek	1	0	1	0	3.667	2.25	2.25	3.833	2.6	2.833	2.5	3.5	3	2.667	2.75	8	0.817	0.804	0	0	1	1			1	0.797	8	3
LCU_0478	inst_07	class_071	Male	Domestic	Year 2	Medicine and health	3.00-3.49	3	1	5	Doubao	1	1	0	0	3.333	2.5	3.5	3.167	3.6	2.333	2.75	3.5	3	2.667	4	7	0.725	0.906	0	0	0	1						4
LCU_0479	inst_08	class_132	Female	Domestic	Year 4 or above	Humanities	>=3.50	4	0	1	None	0	0	0	0	3.667	4	1.25	3.333	3	3	3.5	4	3	2.833	3.25	7	0.793	0.828	0	0	1	1			1	1	12	3
LCU_0482	inst_02	class_067	Male	Domestic	Year 2	Engineering and computer science	3.00-3.49	3	1	3	Doubao	1	0	0	0	3.667	3.5	2.5	2.333	3.2	3.167	3	3	3	2.667	4.25	5	0.703	0.935	0	0	1	1			1	0.624	9	3
LCU_0484	inst_06	class_085	Female	Domestic	Year 2	Arts	2.50-2.99	2	0	1	None	0	0	0	0	3.167	3.5	2.5	3	2.8	2.667	3.75	3.167	2.6	3.4	2.5	9	0.505	1.3	0	0	1	1			2	0.568	6	2
LCU_0486	inst_03	class_087	Male	Domestic	Year 1	Management	3.00-3.49	3	1	2	Doubao	1	1	0	0	3.333	3	3.25	4	3.4	2	3.25	3.5	3	3.167	2.75	8	0.888	0.74	1	0	1	1	0.681		0	0.819	6	2
LCU_0487	inst_06	class_068	Male	Domestic	Year 1	Arts	2.50-2.99	2	1	5	DeepSeek	1	0	1	0	2.833	2.25	3.75	3	3.2	2.833	3.5	3	2.8	2.833	2.75	5	0.457	1.438	1	1	1	1	0.57	3.02	1	0.899	3	3
LCU_0488	inst_03	class_087	Female	Domestic	Year 2	Economics	>=3.50	4	1	4	Doubao	0	0	0	0	2.833	2.5	4.25	2.667	3.2	3.5	2.25	2.333	3.2	3.167	2	6	0.457	1.438	0	1	0	0		1.53
LCU_0491	inst_05	class_026	Male	Domestic	Year 4 or above	Economics	2.50-2.99	2	1	3	Doubao	1	0	1	0	2.833	2.25	2.5	2.333	2	3.2	3.5	2	2.4	2.667	1.5	9	0.495	1.327	1	1	1	1	0.485	2.15	2	0.746	2	2
LCU_0492	inst_02	class_014	Male	Domestic	Year 2	Natural sciences	2.50-2.99	2	0	1	None	0	0	0	0	2.333	2.5	1.75	3.167	1.8	2.667	3.5	3.833	2.2	2.4	4	8	0.525	1.251	0	0	1	1			2	0.842	12	4
LCU_0493	inst_04	class_130	Female	Domestic	Year 3	Arts	3.00-3.49	3	1	2	Kimi	0	1	1	0	2.333	3.5	2.25	3.333	3.8	2.333	3.75	3.833	3.75	2	3.5	9	0.705	0.931	1	1	1	1	0.458	2.19	0	1	7	3
LCU_0494	inst_08	class_042	Male	Domestic	Year 1	Natural sciences	3.00-3.49	3	1	5	Kimi	0	0	0	0	4.167	4.25	3	3.667	3.2	2.833	3.25	3.833	3.6	3.167	2.75	9	0.861	0.762	1	1	1	0	0.597	3.86	2	0.779	6
LCU_0495	inst_08	class_082	Female	Domestic	Year 3	Engineering and computer science	2.50-2.99	2	1	4	ChatGPT	1	1	1	1	3.667	3.25	2.25	3.333	2.2	3.667	4	4.167	3.6	3.167	3.75	6	0.741	0.886	1	0	1	0	0.532		0	0.876	12
LCU_0496	inst_04	class_056	Female	Domestic	Year 1	Management	<2.50	1	1	2	DeepSeek	0	0	0	0	3.833	3.5	2	3.167	3.8	2.333	2.5	3.833	3.2	1.2	2.5	7	0.8	0.821	1	0	1	1	0.64		0	1	10	3
LCU_0497	inst_01	class_109	Male	Domestic	Year 1	Management	3.00-3.49	3	1	3	Tongyi Qianwen	1	1	1	0	3.2	1.75	2.25	3.667	3.8	2.167	3.5	3.167	2.8	3.167	3	5	0.864	0.76	0	1	1	1		2.35	3	0.696	6	4
LCU_0498	inst_08	class_082	Male	Domestic	Year 3	Social sciences	>=3.50	4	1	4	DeepSeek	0	1	0	0	3.5	2.25	1.5	3.833	3.2	2.833	3.75	3.833	2.8	2.333	3.5	7	0.887	0.741	1	0	1	1	0.289		1	1	13	5
LCU_0499	inst_03	class_126	Male	Domestic	Year 1	Social sciences	3.00-3.49	3	0	1	None	0	0	0	0	2.667	2	2.25	3	3.4	2.833	3.75	2.667	2.6	3.833	2.75	8	0.576	1.14	0	0	1	1			3	0.489	7	3
LCU_0500	inst_03	class_107	Female	Domestic	Year 3	Social sciences	>=3.50	4	1	5	Doubao	0	1	1	0	3.833	4	2.25	3.8	3.6	2.5	2.75	4.333	4	1.667	3.75	9	0.876	0.75	1	0	1	0	0.857		0	1	18
LCU_0501	inst_04	class_112	Male	Domestic	Year 4 or above	Engineering and computer science	>=3.50	4	1	5	ChatGPT	1	1	1	0	3.833	2.5	2.75	3.5	3.4	1.667	4.25	3.333	3.4	2	3.5	9	0.909	0.722	1	1	0	1	0.607	3.13				4
LCU_0503	inst_05	class_057	Male	Domestic	Year 1	Natural sciences	>=3.50	4	0	1	None	0	0	0	0	3	2.75	2.5	3	3.6	3	1.75	3.6	3.8	3.333	3.25	8	0.51	1.288	0	0	1	0			0	0.965	6
LCU_0506	inst_08	class_063	Female	Domestic	Year 2	Arts	<2.50	1	1	2	DeepSeek	0	0	1	0	2.833	3.75	1.333	2.167	1.8	3.333	3.25	3.333	3.4	3.167	2.5	5	0.47	1.396	0	0	1	1			5	0.86	7	4
LCU_0507	inst_03	class_061	Male	Domestic	Year 2	Engineering and computer science	3.00-3.49	3	1	3	ChatGPT	0	1	1	0	2	2	3.5	2	2.8	3.833	1	2.5	2.5	3.5	1.75	8	0.202	2.772	0	0	1	1			1	0.612	4	3
LCU_0508	inst_05	class_066	Female	Domestic	Year 1	Natural sciences	2.50-2.99	2	1	4	DeepSeek	1	1	0	0	3.167	2.75	2.5	4.333	3.6	2.167	4.25	3	3	2.667	4	5	0.887	0.74	1	0	1	1	0.269		2	0.749	11	4
LCU_0510	inst_06	class_099	Male	Domestic	Year 2	Management	<2.50	1	1	2	DeepSeek	0	1	0	0	3.167	2	2	3.5	3.6	2.333	2.5	3.333	2.6	3.667	3.75	5	0.739	0.889	1	0	1	1	0.475		0	0.739	12	4
LCU_0511	inst_04	class_033	Male	Domestic	Year 1	Natural sciences	3.00-3.49	3	1	5	ChatGPT	1	1	0	0	3.167	3.5	2.5	3	3.25	3	3.25	2.833	2.6	2.5	2.75	9	0.726	0.905	1	0	1	0	0.489		0	0.682	9
LCU_0513	inst_05	class_025	Female	Domestic	Year 4 or above	Engineering and computer science	>=3.50	4	1	5	DeepSeek	1	1	0	0	4.6	4.25	2.25	4.333	3.8	1.833	3.75	4.5	4.25	2.333	4	5	0.959	0.685	1	1	1	1	0.831	4.65	0	1	14	5
LCU_0517	inst_01	class_106	Female	Domestic	Year 4 or above	Economics	>=3.50	4	1	4	ChatGPT	0	0	1	0	3.167	4.25	3	2.5	3.2	2.5	3.75	3.333	2.8	3.667	3.5	6	0.752	0.873	1	0	1	0	0.366		3	0.736	11
LCU_0519	inst_06	class_111	Male	Domestic	Year 3	Engineering and computer science	>=3.50	4	1	5	Doubao	0	1	1	1	3.167	4	1.25	3.333	2.8	2	3.75	2.667	3.2	2.333	3.25	8	0.869	0.755	1	1	1	1	0.897	4.17	0	0.78	15	3
LCU_0520	inst_05	class_088	Male	Domestic	Year 3	Management	3.00-3.49	3	0	1	None	0	0	0	0	2.5	2.75	1.5	2.667	3	3.2	2	1.667	2.8	3.5	2.75	9	0.38	1.727	0	0	1	0			4	0.474	15
LCU_0521	inst_04	class_120	Male	Domestic	Year 3	Management	<2.50	1	1	4	Doubao	1	1	1	0	3.5	2	3	2.667	3.2	2.667	3	3.167	4.2	2.833	2.75	5	0.584	1.125	1	0	1	1	0.442		0	0.657	9	2
LCU_0522	inst_05	class_011	Female	Domestic	Year 1	Engineering and computer science	2.50-2.99	2	1	3	ChatGPT	1	1	0	0	2.167	2.25	3	3.667	4.4	3	3.5	2.5	3.2	2.5	3.75	8	0.625	1.05	0	0	1	0			1	0.539	5
LCU_0523	inst_07	class_071	Female	Domestic	Year 1	Management	3.00-3.49	3	1	5	Doubao	1	0	1	0	3	2.25	3.5	2.833	2.8	2.833	2.25	2.5	2.8	3	4	6	0.589	1.114	1	1	1	1	0.211	2.28	2	0.552	10	2
LCU_0524	inst_05	class_020	Male	Domestic	Year 3	Natural sciences	3.00-3.49	3	1	4	ChatGPT	1	1	1	1	3.667	3	1.75	3.333	3.2	3	3.75	2.5	4	2	3.75	8	0.836	0.785	1	1	1	0	0.72	3.29	1	0.843	10
LCU_0525	inst_02	class_123	Female	Domestic	Year 4 or above	Engineering and computer science	2.50-2.99	2	1	5	DeepSeek	1	0	0	0	2.833	2.75	2.75	2.5	1.8	4	3	3	2	4.2	2.25	6	0.412	1.592	0	0	1	0			4	0.501	4
LCU_0526	inst_04	class_100	Female	Domestic	Year 1	Engineering and computer science	3.00-3.49	3	1	5	Kimi	1	1	0	0	3.6	2.5	2	2.5	2.6	2.833	3.25	3	3.8	2.5	2.75	7	0.717	0.916	1	0	1	1	0.548		0	0.713	9	3
LCU_0528	inst_05	class_066	Male	Domestic	Year 4 or above	Social sciences	>=3.50	4	1	4	DeepSeek	1	1	0	0	4.333	2.5	3.25	4.167	3	2.667	3	3.833	3.4	3.833	3.5	9	0.904	0.726	0	0	1	1			0	0.806	10	3
LCU_0529	inst_08	class_091	Male	Domestic	Year 4 or above	Humanities	3.00-3.49	3	1	4	Doubao	1	0	1	0	3.5	2.25	4	3.333	3.4	2	3	4	4	2.333	3	6	0.753	0.872	1	0	1	0	0.58		3	1	11
LCU_0530	inst_02	class_023	Male	Domestic	Year 2	Humanities	2.50-2.99	2	1	4	ChatGPT	1	0	1	0	3.167	3.5	1.5	3	3.4	2.167	3.5	2.833	3.2	2.833	3.5	5	0.777	0.845	1	1	1	1	0.163	3.19	1	0.987	6	4
LCU_0532	inst_07	class_124	Female	Domestic	Year 4 or above	Engineering and computer science	2.50-2.99	2	1	4	DeepSeek	1	1	1	0	3.167	3.25	2.25	2.5	3.2	2.667	2.75	3.333	3	3.167	3.25	9	0.609	1.078	1	0	1	1	0.558		2	0.825	11	4
LCU_0533	inst_03	class_135	Female	Domestic	Year 1	Engineering and computer science	3.00-3.49	3	1	5	DeepSeek	1	1	1	0	3	4.5	2.5	3	3.2	3.5	3.75	3.333	3.6	2.5	4.5	5	0.704	0.933	1	1	1	1	0.279	3.38	0	0.65	16	4
LCU_0534	inst_08	class_058	Male	Domestic	Year 4 or above	Arts	2.50-2.99	2	1	3	Doubao	0	0	0	0	2.833	3	2.25	3	2	3	2.75	3.333	2.8	3.5	3.25	9	0.509	1.29	1	0	1	0	0.527		2	0.523	7
LCU_0536	inst_07	class_077	Female	Domestic	Year 2	Medicine and health	2.50-2.99	2	1	2	DeepSeek	0	1	1	0	3	3.25	2.75	2.333	2.6	4	3	2.5	3	3.5	3	9	0.555	1.184	1	1	1	1	0.647	1.66	4	0.561	4	2
LCU_0537	inst_04	class_125	Female	Domestic	Year 3	Other	2.50-2.99	2	1	5	Doubao	0	1	1	0	3.667	3.75	2.5	3.667	3.2	1.667	3.75	3.667	2.4	2.667	3.25	6	0.697	0.942	0	1	1	0		3.82	2	0.879	9
LCU_0538	inst_01	class_043	Female	Domestic	Year 3	Humanities	>=3.50	4	1	5	Doubao	1	1	1	0	4.333	3.75	3.25	4.167	3.6	1.833	3.75	4.667	3.6	1.833	3.5	9	0.932	0.705	1	1	1	1	0.743	4.14	0	1	9	4
LCU_0542	inst_03	class_003	Female	Domestic	Year 4 or above	Management	2.50-2.99	2	1	3	ChatGPT	0	1	0	1	3.667	3.25	3.5	2.667	3	3	3	3.667	2.6	2.333	2.5	5	0.699	0.939	1	0	0	1	0.591					4
LCU_0543	inst_08	class_116	Female	Domestic	Year 1	Engineering and computer science	>=3.50	4	1	3	DeepSeek	0	1	1	1	3.667	1.75	2.25	3.667	3	2.5	4	3	2.8	2.667	4.25	5	0.903	0.727	1	1	1	0	0.443	2.16	1	0.912	9
LCU_0544	inst_04	class_056	Male	Domestic	Year 3	Engineering and computer science	<2.50	1	1	2	DeepSeek	1	0	0	0	3.333	3.25	2	4.4	2.6	2	3.75	4.5	3.4	1.833	4.25	9	0.859	0.764	1	1	1	1	0.409	3.63	0	1	13	5
LCU_0545	inst_05	class_066	Male	Domestic	Year 4 or above	Social sciences	>=3.50	4	1	5	Doubao	1	1	1	0	3.667	2.75	3.75	4	3	1.333	4.5	4.167	3	2.167	4.75	7	0.932	0.704	1	1	1	1	0.636	4.33	1	1	10	5
LCU_0547	inst_03	class_016	Male	Domestic	Year 2	Engineering and computer science	2.50-2.99	2	1	4	Kimi	1	1	1	0	4	3.5	2.5	3.2	2.6	4	3	4.667	4	2.667	4	5	0.685	0.959	1	1	1	1	0.634	4.18	1	1	13	4
LCU_0548	inst_05	class_072	Female	Domestic	Year 2	Management	>=3.50	4	1	2	DeepSeek	0	0	1	0	2.5	2.5	2.25	2.333	2.25	3.167	3	3	1.8	2.667	2.5	9	0.702	0.936	0	0	1	1			3	0.792	6	3
LCU_0551	inst_07	class_098	Female	Domestic	Year 2	Engineering and computer science	2.50-2.99	2	1	4	Doubao	1	0	1	0	2.5	2.5	2.5	3.333	2.6	2.833	3.75	3.333	2.25	3	2.75	6	0.668	0.984	1	0	1	1	0.392		1	0.871	9	2
LCU_0555	inst_05	class_088	Female	Domestic	Year 2	Engineering and computer science	3.00-3.49	3	1	5	DeepSeek	1	0	1	0	3.5	2.5	3	3.667	3.6	2.667	3.25	4	3.2	3	4.25	8	0.79	0.831	1	0	0	1	0.742					4
LCU_0558	inst_04	class_009	Female	Domestic	Year 3	Natural sciences	3.00-3.49	3	1	5	ChatGPT	1	0	1	0	2.833	2.75	3	3.333	3.8	2.6	2.5	2.333	4.25	2.833	2.75	6	0.652	1.008	1	0	1	0	0.364		2	0.675	7
LCU_0559	inst_02	class_078	Female	Domestic	Year 2	Medicine and health	>=3.50	4	1	4	DeepSeek	1	1	0	0	3	3.5	3	2.667	3	2.333	4.5	3	2.6	2.167	4.333	6	0.852	0.771	1	0	1	0	0.294		1	1	7
LCU_0560	inst_04	class_125	Female	Domestic	Year 2	Medicine and health	<2.50	1	1	4	DeepSeek	1	1	0	0	3	3.25	2.5	2.833	2.8	3	2.25	3.167	3.8	2.5	2.25	7	0.531	1.236	0	0	1	0			0	0.698	8
LCU_0561	inst_05	class_072	Female	Domestic	Year 1	Medicine and health	3.00-3.49	3	1	2	Kimi	0	1	0	1	3.167	3.25	2.25	2.333	2.75	3.2	2.25	2.833	3.4	2.833	2.25	9	0.658	0.999	1	1	1	0	0.443	3.26	0	0.699	12
LCU_0563	inst_05	class_028	Female	Domestic	Year 3	Other	<2.50	1	1	3	DeepSeek	1	0	1	0	3.6	3	2.5	3	2.4	2.833	2.75	4	2.8	3.333	3.75	7	0.408	1.609	0	0	1	0			1	0.719	5
LCU_0564	inst_01	class_104	Male	Domestic	Year 1	Economics	3.00-3.49	3	1	3	Doubao	1	0	0	0	3.5	3.5	3	3.167	3.2	3.167	3.75	3.333	3.8	2.667	2.75	5	0.75	0.875	0	0	1	1			0	0.82	3	3
LCU_0566	inst_04	class_062	Male	Domestic	Year 3	Engineering and computer science	>=3.50	4	1	4	Doubao	1	0	1	1	3.5	3.25	2.5	2.5	3	3.167	3.25	4.167	3.2	2.5	2.5	6	0.715	0.919	0	1	0	1		3.06				3
LCU_0569	inst_05	class_013	Male	Domestic	Year 4 or above	Engineering and computer science	>=3.50	4	1	3	Doubao	1	1	0	0	3.667	3.25	2	3.167	3.4	3.333	3	4	3.5	2.333	4	7	0.813	0.807	1	0	1	1	0.785		0	0.884	11	4
LCU_0570	inst_02	class_059	Female	Domestic	Year 4 or above	Social sciences	3.00-3.49	3	1	5	DeepSeek	1	1	1	0	2.5	2.25	2.25	2.667	3	3.2	2.25	3.2	2.8	3.333	2.25	9	0.507	1.296	0	0	0	1						1
LCU_0572	inst_06	class_115	Female	Domestic	Year 2	Management	3.00-3.49	3	1	3	DeepSeek	1	0	1	0	3.333	3	1.75	3.333	3.4	2.667	4	3.833	3	2.5	3.75	8	0.885	0.742	0	1	1	0		2.83	0	0.811	12
LCU_0574	inst_08	class_036	Female	International	Year 1	Engineering and computer science	3.00-3.49	3	1	3	Doubao	1	1	1	0	3.333	2.5	1.333	3.667	4.8	2.333	3.25	3.2	3.6	2.833	3	8	0.886	0.741	1	0	0	1	0.388					2
LCU_0576	inst_06	class_115	Male	Domestic	Year 1	Engineering and computer science	<2.50	1	1	3	DeepSeek	1	1	1	0	3.333	1.667	2	3.667	3.6	2.5	2.75	3.667	3.8	2.167	3	5	0.7	0.938	1	1	1	1	0.657	2.65	3	0.934	10	3
LCU_0579	inst_05	class_072	Female	Domestic	Year 1	Humanities	3.00-3.49	3	1	5	DeepSeek	1	1	0	0	4	3.5	4	3.667	3.4	2.167	3.25	3.833	3	2.167	3.25	5	0.836	0.786	1	0	0	0	0.494
LCU_0580	inst_03	class_030	Male	Domestic	Year 3	Social sciences	3.00-3.49	3	1	4	DeepSeek	1	0	1	0	3.333	3.75	2.5	3.667	3.2	1.667	4.25	3.5	2.6	2.667	3.75	7	0.896	0.733	0	1	1	0		2.89	0	0.873	11
LCU_0581	inst_04	class_056	Female	Domestic	Year 2	Agriculture	3.00-3.49	3	1	2	ChatGPT	0	0	0	1	2.333	2	2.75	3	2.8	2.833	3.25	3.5	3.2	2.167	3	5	0.532	1.234	0	0	1	1			0	1	8	2
LCU_0584	inst_03	class_083	Female	Domestic	Year 2	Natural sciences	>=3.50	4	1	4	DeepSeek	0	0	0	0	2.4	3.5	2.75	3.5	4.4	2.6	4.5	3	4.6	2.5	3.25	6	0.856	0.767	0	1	0	1		2.1				3
LCU_0585	inst_04	class_045	Male	Domestic	Year 4 or above	Social sciences	2.50-2.99	2	0	1	None	0	0	0	0	2.833	3.5	2.5	3.5	2.6	2.833	3.25	3.167	4.2	2.5	3.333	7	0.564	1.165	0	0	1	0			2	0.819	11
LCU_0586	inst_02	class_005	Another/prefer not to say	Domestic	Year 2	Arts	3.00-3.49	3	1	5	DeepSeek	1	1	1	0	3.5	3	2.75	3.5	2.8	2.833	3.25	3.2	3.4	3.167	3.5	5	0.82	0.801	1	0	1	1	0.374		3	0.585	12	3
LCU_0587	inst_08	class_136	Male	International	Year 1	Engineering and computer science	>=3.50	4	1	5	DeepSeek	0	1	1	0	3.333	3.333	4	3.5	4.2	2	4	3	3.6	2.667	2.5	5	0.872	0.753	1	1	1	0	0.365	2.2	3	0.795	6
LCU_0588	inst_08	class_094	Female	Domestic	Year 1	Management	3.00-3.49	3	1	3	DeepSeek	1	0	0	0	3.333	3.5	2	3.167	3.6	2.333	4	3	4	3.167	4	9	0.886	0.742	1	0	1	1	0.436		2	0.782	9	4
LCU_0589	inst_04	class_121	Female	Domestic	Year 2	Arts	<2.50	1	1	2	DeepSeek	1	0	0	0	3	2.75	2.25	3.5	2.8	3	2.25	3	2.6	2.5	2.75	6	0.529	1.242	1	0	1	1	0.429		1	0.892	5	2
LCU_0591	inst_04	class_056	Male	Domestic	Year 3	Engineering and computer science	2.50-2.99	2	0	1	None	0	0	0	0	2.667	3.25	1.25	2.667	2	3.667	2.25	3.333	2.8	3.167	2.5	6	0.293	2.239	0	0	1	0			0	0.697	13
LCU_0592	inst_03	class_135	Female	Domestic	Year 2	Social sciences	3.00-3.49	3	1	5	Kimi	1	1	1	0	2.8	1.5	2.75	2	2.4	2.833	1.75	2.167	2.4	3.167	2	9	0.43	1.527	1	0	1	1	0.209		2	0.736	2	2
LCU_0593	inst_03	class_108	Female	Domestic	Year 1	Natural sciences	>=3.50	4	1	5	Kimi	0	1	1	0	3	2.75	2.75	3.667	3.4	2.5	3.75	3.667	3.2	2.167	3.25	7	0.851	0.771	1	1	1	0	0.337	2.69	0	0.855	4
LCU_0594	inst_06	class_085	Male	Domestic	Year 1	Economics	2.50-2.99	2	1	3	Doubao	1	0	1	0	3.167	2.5	2.5	2.333	3.2	3.5	3.333	3.167	4.2	3.333	2.75	6	0.509	1.291	1	1	1	1	0.441	3.11	3	0.743	6	2
LCU_0597	inst_05	class_020	Male	Domestic	Year 2	Humanities	<2.50	1	0	1	None	0	0	0	0	2.167	2.5	3	3.5	3.4	3.5	2.75	3.5	2.8	2.667	3.75	9	0.267	2.462	0	0	1	0			2	0.875	2
LCU_0599	inst_08	class_116	Male	Domestic	Year 4 or above	Management	2.50-2.99	2	1	2	DeepSeek	0	0	1	0	3.333	2.75	1.75	3	3.6	2.333	2.5	2.333	3.8	2.167	3	9	0.772	0.851	0	0	1	1			2	1	5	4
LCU_0600	inst_08	class_082	Male	Domestic	Year 3	Management	3.00-3.49	3	1	5	DeepSeek	1	1	1	0	3.5	3.25	3.25	3.667	3	3.333	2.75	3.333	2.75	3.833	3.25	7	0.722	0.91	1	1	1	1	0.518	3.26	2	0.499	5	2
LCU_0603	inst_06	class_022	Female	Domestic	Year 1	Economics	2.50-2.99	2	1	5	DeepSeek	0	1	1	0	3.667	2.5	3.75	2.8	2.6	3.667	2.5	4	3.6	3.5	2.5	7	0.446	1.472	1	1	0	0	0.304	3.7
LCU_0607	inst_04	class_130	Male	Domestic	Year 3	Other	3.00-3.49	3	1	5	Doubao	1	1	1	0	3.833	3.25	2.5	3.833	3.8	1.833	4.25	4	4.6	1.167	4	9	0.781	0.841	1	0	1	1	0.754		1	1	17	4
LCU_0609	inst_04	class_130	Female	Domestic	Year 4 or above	Management	3.00-3.49	3	1	5	Kimi	1	1	0	0	4.5	4.25	2.25	4.667	3.8	3	3.25	3.833	3	2.833	3.667	8	0.934	0.703	1	1	1	0	0.932	4.85	0	0.898	12
LCU_0610	inst_07	class_105	Female	Domestic	Year 4 or above	Engineering and computer science	3.00-3.49	3	1	4	DeepSeek	1	1	1	0	2.5	1.75	2.5	2.333	2.6	3.333	3	2.5	2.2	3.5	3	5	0.489	1.342	1	0	1	0	0.414		4	0.505	5
LCU_0611	inst_03	class_050	Female	Domestic	Year 4 or above	Medicine and health	3.00-3.49	3	0	1	None	0	0	0	0	2.667	3.5	2	3.167	3.2	3.167	3.25	3.333	3.8	2	4.75	6	0.583	1.127	0	0	1	0			1	0.779	17
LCU_0612	inst_01	class_075	Male	Domestic	Year 4 or above	Engineering and computer science	>=3.50	4	1	3	DeepSeek	1	1	0	0	3	3	3.5	3.833	3.6	2.5	4.25	3.667	3.8	2	3.75	6	0.865	0.759	1	0	1	1	0.358		0	0.826	16	4
LCU_0615	inst_03	class_135	Male	Domestic	Year 2	Natural sciences	2.50-2.99	2	1	5	Kimi	1	0	1	1	3	3.5	3.75	2.667	3.6	2.833	3	3.667	3	3.333	3.25	8	0.563	1.167	1	1	1	1	0.385	2.57	0	0.591	10	4
LCU_0618	inst_07	class_090	Female	Domestic	Year 3	Medicine and health	3.00-3.49	3	1	4	ChatGPT	1	0	1	0	2.5	1.75	4	2.5	3.4	2.8	3	2.6	2.4	2.833	3	9	0.502	1.308	1	0	1	1	0.142		1	0.755	8	2
LCU_0621	inst_05	class_025	Male	Domestic	Year 2	Social sciences	2.50-2.99	2	1	2	Doubao	0	0	0	0	2.5	2.75	3	4.333	3.2	2.167	4.25	3.333	3.4	2.333	3.75	6	0.856	0.767	1	1	1	0	0.633	2.3	0	1	8
LCU_0622	inst_01	class_106	Male	Domestic	Year 3	Natural sciences	3.00-3.49	3	1	4	Doubao	0	1	1	0	3.667	2.75	2.75	3	3	3.5	3.75	2.833	2	3.333	3	7	0.75	0.875	0	0	1	1			1	0.856	5	4
LCU_0623	inst_02	class_080	Female	Domestic	Year 2	Management	3.00-3.49	3	1	3	Kimi	1	1	0	0	4.5	3	2.5	3.833	3.2	2.5	3.75	4.167	3.6	1.833	3.25	6	0.937	0.701	0	1	1	1		4.29	0	1	16	3
LCU_0624	inst_02	class_006	Female	Domestic	Year 3	Engineering and computer science	<2.50	1	1	3	DeepSeek	1	1	0	0	2.667	2.25	1.75	1.667	3.6	3	2.75	2.667	3	3.667	1.75	6	0.363	1.809	0	0	1	0			2	0.656	10
LCU_0627	inst_03	class_135	Female	Domestic	Year 1	Medicine and health	2.50-2.99	2	1	3	DeepSeek	0	0	1	0	2.333	1.25	2.75	3.167	3.8	2.5	2.75	2.167	3.6	3	2.25	7	0.6	1.095	1	0	1	1	0.025		1	0.64	3	3
LCU_0628	inst_02	class_006	Female	Domestic	Year 3	Medicine and health	<2.50	1	1	3	Wenxin Yiyan	1	0	0	0	2.833	2.25	3	4	4	2.5	3.75	3.833	2.4	1.5	4	6	0.74	0.887	1	0	1	1	0.436		0	1	14	4
LCU_0629	inst_05	class_020	Female	Domestic	Year 1	Management	3.00-3.49	3	1	3	DeepSeek	1	1	1	0	3.5	2.75	2.75	3.333	3	2.667	2.75	2.833	3	3.833	3	7	0.812	0.808	1	0	1	0	0.608		3	0.542	13
LCU_0631	inst_03	class_087	Male	Domestic	Year 3	Engineering and computer science	3.00-3.49	3	1	5	Doubao	1	1	1	0	3.333	3.25	3.75	3	3	3.8	3.75	4	3	3.667	3.5	7	0.604	1.087	1	0	1	0	0.53		1	0.616	10
LCU_0632	inst_03	class_016	Male	Domestic	Year 2	Management	3.00-3.49	3	1	2	Kimi	1	0	1	0	3.667	3.333	2.5	4	3.6	2	3.75	3.167	3.4	2.333	3.25	8	0.931	0.705	0	1	1	1		2.89	0	0.94	7	3
LCU_0633	inst_06	class_024	Male	Domestic	Year 4 or above	Medicine and health	>=3.50	4	1	4	Other	1	0	1	0	3	3.5	2	2.833	2.8	3	2.5	3.167	2.8	3	3	6	0.73	0.899	0	0	1	0			3	0.83	5
LCU_0634	inst_07	class_010	Female	Domestic	Year 4 or above	Natural sciences	3.00-3.49	3	1	5	Kimi	1	1	1	0	3.333	2.5	3.5	2.833	3.4	2.5	2.25	2.833	3.4	3.5	3.5	7	0.644	1.02	1	0	1	1	0.257		1	0.711	15	4
LCU_0635	inst_01	class_051	Female	Domestic	Year 1	Engineering and computer science	3.00-3.49	3	1	3	Kimi	0	1	1	0	2.5	1.5	2.75	4.5	3.2	2.833	3	3	2.8	3	2.25	5	0.767	0.857	0	0	1	0			2	0.705	10
LCU_0637	inst_03	class_079	Male	Domestic	Year 1	Medicine and health	>=3.50	4	1	5	Kimi	1	1	0	0	3.833	2.75	3.25	2.6	3.6	3.167	3.75	3.833	4.2	2.833	4	9	0.787	0.834	1	0	1	1	0.592		3	0.77	10	4
LCU_0638	inst_06	class_019	Female	Domestic	Year 3	Engineering and computer science	<2.50	1	1	4	DeepSeek	1	1	0	1	2.833	1.75	3.5	2.833	3	3.833	2.667	3.167	2.4	3.333	3	8	0.326	2.015	0	0	1	1			4	0.485	10	3
LCU_0641	inst_07	class_134	Male	Domestic	Year 2	Social sciences	3.00-3.49	3	1	2	ChatGPT	0	0	0	0	2.667	2.5	2.75	4.5	3	3.167	5	4	3	2.5	4.25	7	0.894	0.735	1	0	1	1	0.182		1	0.892	16	3
LCU_0642	inst_04	class_056	Female	Domestic	Year 4 or above	Management	3.00-3.49	3	1	4	Doubao	1	0	1	0	3.167	2.5	3	4.833	3.4	1.333	4.25	3.167	3	2.667	3.75	9	0.941	0.698	1	0	1	1	0.202		0	0.773	11	4
LCU_0643	inst_08	class_063	Male	Domestic	Year 2	Natural sciences	2.50-2.99	2	1	3	Wenxin Yiyan	0	1	0	0	2.5	2.75	3.75	3	1.8	2.833	1.5	2.833	3	3.333	3	5	0.444	1.48	1	1	1	1	0.13	2.35	3	0.721	8	3
LCU_0644	inst_06	class_012	Male	Domestic	Year 4 or above	Economics	>=3.50	4	1	5	DeepSeek	1	1	0	0	2.833	2.25	2.5	2.833	2.6	3.667	3.5	2.5	2.4	2.667	3.25	5	0.589	1.115	1	0	1	1	0.346		1	0.771	11	3
LCU_0645	inst_04	class_125	Female	Domestic	Year 1	Management	<2.50	1	1	3	DeepSeek	1	1	0	0	3.167	3.25	3	3.833	3	2.167	3	2.833	2.4	2.5	2.75	9	0.78	0.842	1	1	1	1	0.325	2.06	6	0.786	9	3
LCU_0646	inst_08	class_118	Male	Domestic	Year 3	Medicine and health	3.00-3.49	3	1	4	Other	1	0	0	0	4.167	3.75	2.5	3.667	3.2	3.5	4.25	3.833	3.8	2.667	3.5	7	0.878	0.748	1	0	1	1	0.655		2	0.96	11	5
LCU_0649	inst_01	class_001	Male	Domestic	Year 4 or above	Economics	<2.50	1	1	2	DeepSeek	1	0	1	0	2.833	2.5	2.5	3.333	2.4	2	2.75	3.167	2.8	1.667	2.5	7	0.616	1.065	0	0	1	0			1	0.926	9
LCU_0650	inst_03	class_087	Female	Domestic	Year 4 or above	Economics	>=3.50	4	1	4	DeepSeek	1	1	1	0	4	3	2.75	3.667	3	2.333	2.75	4	4.2	2.167	4.5	9	0.85	0.772	1	1	0	1	0.566	4.61				5
LCU_0656	inst_02	class_080	Female	Domestic	Year 2	Engineering and computer science	2.50-2.99	2	1	4	Other	1	1	1	1	2.833	2.75	2.5	3.333	2.8	3.667	3.5	3.667	2.6	2.667	2.75	8	0.626	1.049	1	0	1	1	0.537		0	0.917	5	3
LCU_0657	inst_03	class_050	Female	Domestic	Year 1	Engineering and computer science	3.00-3.49	3	1	3	Kimi	1	1	0	0	3.833	3.25	3	2.667	3	2.4	3.5	3.667	4.2	2.5	3	7	0.81	0.811	1	1	1	1	0.506	3.8	0	1	16	3
LCU_0661	inst_05	class_032	Female	Domestic	Year 3	Engineering and computer science	>=3.50	4	1	4	DeepSeek	1	1	0	0	3.333	3	3	2.4	3	4	2.75	3.167	3.2	2.333	3.25	7	0.567	1.157	1	1	1	1	0.558	2.65	0	0.819	6	4
LCU_0662	inst_06	class_024	Female	Domestic	Year 2	Natural sciences	2.50-2.99	2	1	3	DeepSeek	0	1	0	0	3.333	3	2.333	3	3.4	3.833	3.5	4.833	4.4	3.167	4.25	5	0.706	0.93	1	0	1	1	0.546		1	0.814	15	5
LCU_0664	inst_04	class_056	Female	Domestic	Year 4 or above	Engineering and computer science	<2.50	1	1	4	ChatGPT	1	1	1	0	2.5	2.5	2.75	2.5	2.2	3.333	2.5	3	2	3.833	3	7	0.346	1.896	1	0	1	1	0.354		3	0.647	9	3
LCU_0666	inst_04	class_110	Another/prefer not to say	Domestic	Year 1	Humanities	<2.50	1	1	2	DeepSeek	0	0	1	0	1.833	2	3.25	3.167	3.2	2.833	3.25	3	2	2.5	3.25	6	0.614	1.069	1	1	1	1	0.094	1.39	2	0.813	9	3
LCU_0667	inst_02	class_076	Female	Domestic	Year 3	Management	3.00-3.49	3	1	5	DeepSeek	1	1	1	0	3.5	2	3.5	3	2.8	2.5	2.75	2.833	3.2	2.833	2.75	6	0.699	0.94	0	1	0	1		3.42				4
LCU_0670	inst_06	class_133	Female	Domestic	Year 1	Other	3.00-3.49	3	1	2	DeepSeek	1	1	0	1	3.333	2.75	2.5	3.6	3.4	3.5	3.75	3.833	3	3	3.75	8	0.645	1.018	1	0	1	0	0.38		1	0.636	10
LCU_0671	inst_07	class_131	Male	Domestic	Year 1	Social sciences	>=3.50	4	0	1	None	0	0	0	0	2.333	3.25	1.75	2.833	3	2.833	3.5	2.167	3	3.167	2.75	6	0.605	1.086	0	0	1	1			2	0.824	6	3
LCU_0674	inst_05	class_025	Female	Domestic	Year 2	Engineering and computer science	2.50-2.99	2	1	3	ChatGPT	0	0	1	0	2.667	3	2	3.667	3.4	2.667	4	4.167	3	2.5	3	7	0.79	0.832	0	1	1	1		2.72	0	0.838	12	3
LCU_0675	inst_08	class_094	Male	Domestic	Year 3	Management	3.00-3.49	3	1	4	Kimi	1	1	0	0	2.833	3.75	1.75	3.333	3.2	2.667	2.75	3.667	3	2.167	3.25	8	0.752	0.873	1	0	1	1	0.32		0	1	5	3
LCU_0676	inst_06	class_074	Male	Domestic	Year 1	Management	2.50-2.99	2	1	5	ChatGPT	1	1	1	1	3.833	2.5	2.25	3.667	2.8	3.333	3	3.333	3.4	3.167	3.25	9	0.767	0.856	1	0	1	1	0.68		1	0.629	7	4
LCU_0677	inst_03	class_102	Female	Domestic	Year 1	Engineering and computer science	3.00-3.49	3	1	3	Doubao	1	0	0	1	4.167	2.75	3	3.5	3	3.5	3.75	2.833	3.4	2.5	1.75	5	0.841	0.781	0	1	1	1		2.7	3	0.745	7	3
LCU_0679	inst_05	class_070	Female	Domestic	Year 3	Engineering and computer science	3.00-3.49	3	1	5	Doubao	1	1	0	0	4.8	3.25	3.25	2.167	4.4	2.5	3.75	4	4.8	3	4.25	6	0.803	0.818	1	1	1	1	0.625	4.92	2	0.97	19	4
LCU_0680	inst_07	class_041	Female	Domestic	Year 1	Engineering and computer science	3.00-3.49	3	1	3	DeepSeek	0	1	1	0	4.333	3.5	2	2.667	3.8	3.167	3	3.5	3.6	3.667	3.25	9	0.815	0.806	1	1	1	1	1	4.35	1	0.59	8	5
LCU_0681	inst_04	class_009	Male	Domestic	Year 3	Management	>=3.50	4	1	2	Kimi	0	1	0	0	2.833	2.75	2	3.5	3.8	3.167	4	3.667	2.8	4.667	4	5	0.855	0.768	0	0	1	0			2	0.514	8
LCU_0683	inst_04	class_033	Male	Domestic	Year 3	Medicine and health	2.50-2.99	2	0	1	None	0	0	0	0	3	3	1.5	3.5	3.8	2.4	3.75	3.5	2.6	2.833	3.5	7	0.675	0.973	0	1	0	1		2.17				3
LCU_0686	inst_04	class_035	Female	Domestic	Year 2	Management	3.00-3.49	3	0	1	None	0	0	0	0	2	2.5	1.75	4.167	3.75	2.5	3.5	3.2	3.8	2.167	2.75	5	0.698	0.94	0	0	1	1			2	1	14	4
LCU_0687	inst_05	class_011	Male	Domestic	Year 1	Natural sciences	2.50-2.99	2	1	4	ChatGPT	1	0	0	1	2.833	4.25	3.25	3.167	3.2	2.5	2.75	3.2	2.8	3.333	2.667	5	0.658	0.997	1	1	0	0	0.629	1.25
LCU_0688	inst_02	class_078	Male	Domestic	Year 1	Engineering and computer science	3.00-3.49	3	1	5	Doubao	1	1	1	1	4.167	3	3	1.833	2	3.167	1.75	2.667	1.2	3.667	3	7	0.522	1.259	1	1	1	0	0.594	3.71	1	0.564	7
LCU_0690	inst_05	class_034	Male	Domestic	Year 1	Management	2.50-2.99	2	1	3	DeepSeek	0	1	0	0	3.833	4.25	1.75	3.333	2.8	2.833	2	3.5	3.6	2.333	3.25	6	0.789	0.832	1	1	1	1	0.881	3.66	1	0.881	12	3
LCU_0691	inst_06	class_097	Male	Domestic	Year 3	Economics	3.00-3.49	3	1	4	DeepSeek	1	1	1	0	3	2.25	2.75	2.5	3	3.5	3	3.4	3.8	3.333	3.75	6	0.47	1.398	1	0	1	1	0.211		1	0.628	17	3
LCU_0692	inst_08	class_094	Female	Domestic	Year 2	Medicine and health	3.00-3.49	3	1	5	Kimi	1	1	1	0	2.5	3	3.75	3.167	2.8	3	2	2.667	2.2	3.833	2.5	7	0.525	1.251	0	0	1	1			3	0.651	7	2
LCU_0693	inst_04	class_054	Male	Domestic	Year 2	Humanities	2.50-2.99	2	1	3	Doubao	1	1	0	0	1	2	2.25	2.167	3	3.5	2.25	2.667	3.2	2.8	3	7	0.214	2.772	0	0	1	1			2	0.631	8	3
LCU_0694	inst_08	class_039	Male	Domestic	Year 2	Humanities	3.00-3.49	3	1	2	ChatGPT	1	0	1	0	2.833	2.75	1.667	2.5	3.2	2.167	4.25	2.667	2.2	3.5	3.75	6	0.813	0.808	0	0	1	1			6	0.611	12	3
LCU_0695	inst_02	class_080	Female	Domestic	Year 3	Natural sciences	2.50-2.99	2	1	2	Kimi	0	0	0	0	2.333	1	2.75	2.5	2	2.833	2.25	2.833	1.8	3	2	5	0.44	1.493	0	0	1	1			4	0.692	3	2
LCU_0696	inst_01	class_073	Male	Domestic	Year 1	Medicine and health	3.00-3.49	3	1	5	DeepSeek	1	1	1	0	4	4.25	2	3.4	2.6	2.5	3.5	4.333	3.6	2	3.25	5	0.881	0.745	1	1	1	1	0.742	5	1	1	14	4
LCU_0697	inst_08	class_136	Male	Domestic	Year 1	Social sciences	3.00-3.49	3	1	3	Doubao	1	0	1	1	3.5	3	2	3.5	3.4	2.6	3.5	3.167	3.2	2.5	2.75	5	0.863	0.761	0	0	1	0			1	0.856	12
LCU_0699	inst_08	class_136	Female	Domestic	Year 1	Management	2.50-2.99	2	1	2	DeepSeek	1	0	0	0	3.167	2.25	3.25	3.167	3.8	3.667	3.75	2.667	3	2.833	2.75	9	0.716	0.917	0	0	1	1			1	0.84	18	3
LCU_0701	inst_05	class_069	Male	Domestic	Year 4 or above	Natural sciences	2.50-2.99	2	1	3	Other	1	0	1	1	3	3	2.5	3.333	2.2	3.5	2.75	3.5	3.2	2.667	3	5	0.642	1.023	1	0	0	0	0.463
LCU_0702	inst_06	class_085	Male	Domestic	Year 4 or above	Economics	2.50-2.99	2	1	4	Kimi	1	1	1	0	2.833	4	3	3.167	2.8	3.5	2.75	2.167	2.8	3.833	2.5	5	0.491	1.338	0	1	1	1		1.8	1	0.361	5	2
LCU_0703	inst_04	class_110	Female	Domestic	Year 1	Social sciences	2.50-2.99	2	1	2	DeepSeek	0	1	1	0	2.667	3	1.5	4.5	3.2	2.833	4	2.5	2.6	2.333	2.75	8	0.876	0.75	1	0	1	1	0.538		1	0.821	4	4
LCU_0704	inst_08	class_031	Female	Domestic	Year 3	Engineering and computer science	2.50-2.99	2	1	3	DeepSeek	1	0	1	0	2.5	3.5	2.25	2.667	3.4	2	3.25	4.333	4.2	2.167	3.25	6	0.646	1.016	0	1	1	1		2.45	0	0.934	9	3
LCU_0706	inst_08	class_082	Male	Domestic	Year 2	Engineering and computer science	2.50-2.99	2	1	2	Other	0	0	0	0	2.667	3.5	2.25	3.333	3.75	2.833	3.5	2.5	3	3	1.75	7	0.729	0.901	1	1	1	1	0.579	2.23	0	0.663	3	3
LCU_0707	inst_01	class_051	Female	Domestic	Year 4 or above	Management	3.00-3.49	3	1	2	ChatGPT	1	0	0	0	1.667	3.25	3	2.5	3.4	3.167	2.75	3	3.4	2.833	3	7	0.512	1.282	0	0	1	0			1	0.952	11
LCU_0708	inst_03	class_061	Male	Domestic	Year 4 or above	Natural sciences	3.00-3.49	3	0	1	None	0	0	0	0	3	2.5	1.75	4.167	3.8	2	4.25	3.5	3	1.667	2.75	6	0.834	0.787	0	1	1	1		2.1	1	0.822	9	3
LCU_0710	inst_06	class_097	Male	Domestic	Year 1	Economics	>=3.50	4	1	5	DeepSeek	0	1	1	0	3.333	2.5	2.75	2.333	3.4	3.333	2.5	3	2.6	4.167	2.5	7	0.54	1.216	1	1	0	1	0.227	2.73				3
LCU_0711	inst_04	class_004	Female	Domestic	Year 3	Medicine and health	2.50-2.99	2	1	5	DeepSeek	0	1	0	0	3.667	2.75	2.25	2	3	4	3	3.167	3.6	3.833	4	8	0.5	1.313	1	1	1	1	0.744	2.64	1	0.668	15	3
LCU_0712	inst_01	class_073	Female	Domestic	Year 4 or above	Social sciences	3.00-3.49	3	1	3	DeepSeek	0	0	1	0	3.8	3.75	3.25	4.5	3	2.5	4	3	3.6	2.667	3.25	5	0.926	0.709	1	1	1	1	0.696	3.58	0	0.976	13	3
LCU_0713	inst_08	class_091	Female	Domestic	Year 2	Humanities	3.00-3.49	3	1	4	Doubao	1	1	1	0	3.333	3.75	3	2.833	2.8	3.333	2.5	3.167	2.4	3.333	2.75	6	0.639	1.028	0	1	1	0		3.43	0	0.623	12
LCU_0715	inst_08	class_082	Male	Domestic	Year 4 or above	Economics	>=3.50	4	1	3	Other	1	1	0	0	3.167	2.75	2.5	2.833	3.6	3	4.25	3.5	4.2	2.5	3.5	9	0.781	0.841	1	0	1	1	0.536		2	0.868	14	3
LCU_0716	inst_05	class_034	Female	Domestic	Year 2	Management	3.00-3.49	3	1	4	DeepSeek	1	1	1	0	2.5	2.5	1.75	3	3.2	2.5	3.75	2.5	4	2.167	3.5	8	0.783	0.839	1	0	1	1	0.281		1	0.953	15	3
LCU_0717	inst_06	class_022	Female	Domestic	Year 4 or above	Social sciences	3.00-3.49	3	1	3	DeepSeek	1	0	0	0	2.667	2.5	3	2.833	2.2	2.833	3.25	2.833	2.2	2.667	1.5	9	0.678	0.969	1	1	1	1	0.138	3.1	1	0.564	2	2
LCU_0720	inst_08	class_082	Male	Domestic	Year 3	Natural sciences	3.00-3.49	3	1	5	DeepSeek	1	1	1	0	3.5	3.5	2.75	3	3.2	3.333	2.75	3.833	3.2	3.333	4	6	0.667	0.985	1	1	1	1	0.361	4.07	0	0.912	12	4
LCU_0721	inst_06	class_068	Female	Domestic	Year 4 or above	Engineering and computer science	>=3.50	4	1	4	DeepSeek	0	0	1	1	3.333	3.75	1	3.5	3.2	1.833	4	4	3.6	1.833	3.75	7	0.924	0.711	0	1	1	1		3.24	1	1	11	4
LCU_0722	inst_04	class_130	Female	Domestic	Year 3	Engineering and computer science	>=3.50	4	1	3	Kimi	1	1	1	0	3.833	2.667	1.25	3.667	4	3.167	3.5	3.5	3.2	2.833	3.75	9	0.887	0.74	1	1	1	1	0.661	3.04	0	0.919	17	2
LCU_0724	inst_03	class_050	Female	Domestic	Year 4 or above	Natural sciences	>=3.50	4	1	5	Doubao	0	1	1	1	4.2	2.75	2.25	3.5	4.2	2	3.5	3.667	4.4	1.5	4.5	8	0.921	0.713	1	1	1	1	0.58	3.43	0	1	9	4
LCU_0725	inst_02	class_080	Female	Domestic	Year 2	Management	2.50-2.99	2	1	2	Kimi	1	1	1	0	4	2.5	2.5	3.667	3	2.333	2.75	2.667	2	2.333	2.25	7	0.869	0.756	1	1	1	0	0.756	1.55	0	0.855	5
LCU_0729	inst_02	class_065	Female	Domestic	Year 2	Medicine and health	>=3.50	4	1	3	Wenxin Yiyan	0	0	0	0	3	3	2.25	2.833	3.4	2.333	3.25	3.5	4	2.5	4	6	0.832	0.789	1	1	1	1	0.661	2.47	0	1	13	5
LCU_0731	inst_02	class_055	Male	Domestic	Year 2	Engineering and computer science	3.00-3.49	3	0	1	None	0	0	0	0	2.5	3.25	2.25	2.5	3.5	3.333	3.75	3.667	2.8	2.667	3.5	5	0.454	1.448	0	1	1	0		3.57	2	0.938	16
LCU_0732	inst_02	class_005	Male	Domestic	Year 4 or above	Economics	2.50-2.99	2	1	4	ChatGPT	1	0	0	1	4	3.25	2.25	4	3.4	2.333	3	3.667	3.2	2.5	3.5	5	0.82	0.801	0	1	1	1		2.83	0	1	6	3
LCU_0733	inst_03	class_003	Male	Domestic	Year 4 or above	Management	>=3.50	4	1	5	Other	0	1	1	0	2.667	3.5	2.25	3.333	2.2	1.5	3.5	3.333	3	3	3.5	8	0.861	0.763	1	1	1	1	0.316	3.8	1	0.964	15	3
LCU_0734	inst_02	class_080	Male	Domestic	Year 2	Agriculture	3.00-3.49	3	1	5	Tongyi Qianwen	1	0	0	0	3.667	3	2.75	3.833	3.4	2.167	3.25	3.5	4.4	2.5	3.5	7	0.76	0.864	1	0	1	0	0.718		0	0.79	3
LCU_0736	inst_05	class_072	Female	Domestic	Year 2	Engineering and computer science	>=3.50	4	1	3	DeepSeek	0	0	0	0	2.833	2.5	2	3.833	4	2.167	3.5	4.5	4	2.167	3.75	6	0.877	0.749	1	1	1	1	0.422	2.43	0	1	20	3
LCU_0739	inst_05	class_026	Male	Domestic	Year 3	Engineering and computer science	>=3.50	4	1	3	Doubao	0	1	0	0	3.667	3	1.75	3.167	2.8	3	4.25	3.333	2.8	2.4	3.75	5	0.873	0.752	1	1	1	1	0.31	2.74	0	0.773	13	3
LCU_0740	inst_08	class_136	Male	Domestic	Year 1	Humanities	3.00-3.49	3	1	2	Doubao	1	0	0	1	3.5	3.5	2	4	3.8	2	4	4	3	1.5	3.75	8	0.921	0.713	0	1	1	1		3.76	0	1	15	4
LCU_0742	inst_04	class_110	Female	Domestic	Year 3	Management	<2.50	1	1	2	DeepSeek	1	0	1	0	4	4.25	1.5	2.5	3.6	3.333	3.25	2.5	4	2.833	3.75	9	0.751	0.875	1	1	1	1	0.693	4.04	1	0.668	9	4
LCU_0743	inst_06	class_115	Male	Domestic	Year 4 or above	Engineering and computer science	>=3.50	4	1	5	DeepSeek	1	1	0	0	2.5	2	3	3.167	3.2	2.5	3.25	2.333	3.6	3	2.75	5	0.679	0.967	1	0	1	0	0.461		2	0.613	8
LCU_0744	inst_01	class_106	Male	Domestic	Year 1	Management	<2.50	1	1	2	DeepSeek	1	1	1	0	2.667	2.25	2.5	3	2.8	2.333	2	3	3.6	2.667	2	5	0.569	1.153	1	0	1	1	0.024		0	0.837	4	2
LCU_0747	inst_07	class_122	Male	Domestic	Year 2	Natural sciences	3.00-3.49	3	1	5	DeepSeek	1	1	1	0	4.667	2.5	2.5	3.5	3.4	2.667	4.25	3.833	3	3.667	4.25	7	0.915	0.718	1	1	1	1	0.575	4.4	4	0.827	13	5
LCU_0749	inst_05	class_027	Male	Domestic	Year 1	Engineering and computer science	3.00-3.49	3	1	4	ChatGPT	1	1	1	0	2.833	2	2.25	3	4.2	3	3.5	3.167	3.4	3.5	3.25	6	0.681	0.964	0	0	1	0			3	0.611	7
LCU_0750	inst_03	class_046	Female	Domestic	Year 4 or above	Humanities	2.50-2.99	2	1	2	Kimi	0	0	1	0	3.667	3.5	3.75	2.5	3.4	2.667	4	3.5	2.8	3.5	4	9	0.746	0.88	0	0	1	1			5	0.71	4	3
LCU_0752	inst_04	class_044	Male	Domestic	Year 2	Humanities	>=3.50	4	1	5	DeepSeek	1	1	1	0	3.5	3	2.75	3.167	3.4	1.667	3	3.167	2.2	3.333	3.5	7	0.838	0.784	1	0	1	1	0.461		2	0.784	7	3
LCU_0755	inst_06	class_085	Male	Domestic	Year 1	Engineering and computer science	3.00-3.49	3	1	4	Doubao	1	0	1	0	2.667	2	2.5	4.333	3.4	2.167	3.75	3.333	3	2.833	3.75	9	0.834	0.787	0	0	1	0			1	0.821	17
LCU_0756	inst_07	class_077	Female	Domestic	Year 3	Agriculture	<2.50	1	0	1	None	0	0	0	0	3.333	3.25	1.25	2.833	4.2	3.167	3.75	2.833	3	3	3.75	5	0.376	1.745	0	0	1	1			2	0.773	8	3
LCU_0758	inst_03	class_107	Male	Domestic	Year 3	Engineering and computer science	3.00-3.49	3	1	2	Tongyi Qianwen	0	1	1	0	3	2.25	2.25	3.5	3.4	3	3.25	3.167	2.2	3.167	3.5	6	0.749	0.876	0	0	1	1			0	0.587	9	3
LCU_0761	inst_04	class_054	Female	Domestic	Year 3	Arts	3.00-3.49	3	1	5	ChatGPT	1	1	1	0	2.833	4	3	3.167	3.8	2.667	3.75	3.833	3.6	2	3.25	5	0.629	1.044	1	1	1	1	0.703	4.27	0	1	11	3
LCU_0762	inst_06	class_086	Female	Domestic	Year 4 or above	Medicine and health	<2.50	1	1	3	DeepSeek	0	0	1	0	3.167	3.75	2	4	3.8	2.5	2.667	4	2.4	2.5	4.25	5	0.78	0.842	1	1	1	1	0.486	2.08	2	0.821	9	4
LCU_0766	inst_04	class_045	Male	Domestic	Year 3	Engineering and computer science	<2.50	1	1	2	Doubao	0	0	1	0	3.167	3.75	3.25	3.167	3.4	2.833	3	3.833	3.8	2.833	4.25	9	0.606	1.084	1	1	1	1	0.534	3.62	0	0.691	11	3
LCU_0767	inst_02	class_076	Female	Domestic	Year 1	Economics	2.50-2.99	2	1	2	Doubao	0	0	1	0	2.333	2.75	2.75	2.333	1.6	3.833	1.5	2.833	2.4	3.167	2	8	0.268	2.451	0	0	1	1			2	0.702	3	1
LCU_0771	inst_08	class_117	Male	Domestic	Year 4 or above	Economics	>=3.50	4	1	4	ChatGPT	1	1	1	1	3.833	3.5	2.75	3.167	4	2.4	4.5	4.833	3.8	2.5	3.75	5	0.879	0.747	0	1	1	1		3.45	1	1	11	4
LCU_0772	inst_01	class_018	Male	Domestic	Year 1	Medicine and health	3.00-3.49	3	1	5	Doubao	1	1	1	0	3.5	2.5	2.75	3.5	3	3	2.5	3.667	4.6	2.667	3.5	8	0.73	0.899	1	0	1	1	0.555		1	0.903	7	3
LCU_0773	inst_05	class_011	Male	Domestic	Year 4 or above	Natural sciences	>=3.50	4	1	5	Doubao	1	1	0	0	3.833	4	1.75	3.333	2.8	3.167	4.5	3.5	3.4	2.667	3.75	5	0.905	0.726	0	1	1	1		3.6	2	0.933	16	4
LCU_0778	inst_04	class_004	Male	Domestic	Year 2	Humanities	<2.50	1	1	2	DeepSeek	0	0	0	0	2	2.25	2	3	2.4	3.333	2.75	3	2.6	2.833	3.25	7	0.434	1.513	1	0	1	1	0.341		1	0.904	5	3
LCU_0779	inst_08	class_117	Male	Domestic	Year 1	Engineering and computer science	>=3.50	4	0	1	None	0	0	0	0	3	2.75	1.75	3.333	3.4	2.667	3.75	4.333	4	2.667	4.75	6	0.724	0.907	0	1	1	0		3.53	0	1	17
LCU_0780	inst_05	class_026	Male	Domestic	Year 1	Medicine and health	>=3.50	4	1	5	DeepSeek	0	1	0	0	3.333	2	2.75	2.833	2.4	2.667	3	2.2	2.4	3.2	2.75	8	0.75	0.875	0	1	1	1		2.78	1	0.612	6	2
LCU_0781	inst_06	class_095	Male	Domestic	Year 1	Engineering and computer science	3.00-3.49	3	1	5	Kimi	1	1	0	0	3.167	3	3.25	3	3	3.667	4	3	3.4	2.833	3	7	0.659	0.997	1	1	1	0	0.311	3.02	3	0.755	8
LCU_0782	inst_02	class_065	Male	Domestic	Year 4 or above	Economics	2.50-2.99	2	1	4	DeepSeek	0	0	1	1	2.667	3	3.25	4.167	3	2.667	3.5	3.167	3.6	1.833	4	8	0.68	0.965	1	1	1	1	0.466	1.68	0	1	10	3
LCU_0784	inst_02	class_005	Male	Domestic	Year 4 or above	Humanities	2.50-2.99	2	1	3	Doubao	0	0	0	0	2.8	2.75	1.5	3	4.4	2.333	3.5	2.5	2.6	3.6	3	9	0.732	0.897	0	0	1	0			2	0.663	10
LCU_0785	inst_05	class_027	Female	Domestic	Year 4 or above	Management	>=3.50	4	1	5	Doubao	1	0	1	0	3.167	3.25	3.25	3.667	4	2.5	4.75	2.833	3.8	3.333	4.333	9	0.898	0.731	1	1	1	0	0.657	2.01	1	0.816	7
LCU_0786	inst_08	class_132	Male	Domestic	Year 3	Management	>=3.50	4	1	3	Kimi	0	0	1	0	3.167	4	2.25	2.5	3.6	3.333	2.75	3.167	3.2	2.167	4.25	6	0.723	0.908	1	1	1	0	0.612	3.72	1	0.963	18
LCU_0787	inst_06	class_097	Male	Domestic	Year 3	Engineering and computer science	>=3.50	4	1	5	Doubao	1	1	1	0	4.333	2.5	2.25	4.667	4	1.667	4.25	3.667	3.2	1.833	5	6	0.957	0.686	1	0	1	0	0.562		0	0.977	15
LCU_0788	inst_08	class_058	Female	Domestic	Year 3	Management	>=3.50	4	1	5	ChatGPT	1	1	1	0	3.667	3.5	2.25	2.5	3	3.667	3	4	2	2.667	3.5	6	0.729	0.901	1	1	1	1	0.641	2.92	2	0.774	8	4
LCU_0790	inst_05	class_011	Female	Domestic	Year 3	Engineering and computer science	3.00-3.49	3	1	4	DeepSeek	0	0	1	1	3.333	2	3	4.667	3.6	1.667	4	2.5	2.4	2.167	3.75	6	0.902	0.728	1	1	1	1	0.465	3.58	4	1	15	2
LCU_0792	inst_03	class_126	Male	Domestic	Year 2	Engineering and computer science	2.50-2.99	2	1	4	DeepSeek	1	1	0	0	3.167	2.25	2.5	4	3.4	1.667	3.75	3	3.6	3.333	3.25	6	0.843	0.779	1	0	1	1	0.369		3	0.801	6	4
LCU_0793	inst_02	class_065	Female	Domestic	Year 1	Engineering and computer science	>=3.50	4	1	3	ChatGPT	0	0	0	0	3.5	3.75	2.75	4.167	4	2.333	4	4	3.8	3	3.5	9	0.925	0.71	0	0	1	0			0	0.982	8
LCU_0794	inst_03	class_016	Male	Domestic	Year 1	Natural sciences	2.50-2.99	2	1	3	DeepSeek	1	1	1	0	4.167	3.25	3	3	4	2.833	3.25	3.2	3.4	2.5	3.25	5	0.8	0.82	1	0	1	1	0.677		1	0.882	9	4
LCU_0795	inst_04	class_009	Female	Domestic	Year 2	Natural sciences	>=3.50	4	0	1	None	0	0	0	0	3.167	3	1.25	3.5	2.6	3	4	4.167	3.4	2.333	3.75	6	0.809	0.811	0	0	1	1			0	0.937	17	5
LCU_0796	inst_06	class_133	Male	Domestic	Year 1	Engineering and computer science	>=3.50	4	1	5	Doubao	1	0	0	0	3.5	1.75	3.25	3.167	2.6	2	3.75	2.167	3.4	3.667	3.5	5	0.825	0.796	1	1	1	0	0.071	1.39	2	0.513	9
LCU_0797	inst_04	class_056	Male	Domestic	Year 2	Engineering and computer science	>=3.50	4	1	4	DeepSeek	1	1	0	0	3.333	2.5	3.25	3.333	3	3	4.25	4.333	3.4	3	4.5	6	0.827	0.794	0	0	1	1			0	0.767	10	3
LCU_0798	inst_05	class_072	Male	Domestic	Year 4 or above	Management	<2.50	1	1	3	DeepSeek	0	1	1	0	4.333	3.5	2	3.5	3.4	1.5	3.75	3.167	3.2	2.333	3.25	8	0.911	0.72	1	0	1	1	0.404		0	1	8	3
LCU_0799	inst_02	class_059	Male	Domestic	Year 3	Engineering and computer science	3.00-3.49	3	1	3	DeepSeek	0	0	1	0	3.167	2.5	2	3	2.8	2.833	3.25	3	1.75	3.5	2.5	6	0.725	0.906	1	1	1	1	0.391	2.26	1	0.718	6	3
LCU_0800	inst_02	class_123	Female	Domestic	Year 1	Medicine and health	3.00-3.49	3	1	4	ChatGPT	0	1	1	0	2.167	2.25	3.25	3.667	3.2	3.167	3.75	3.167	3.4	3.167	3.25	7	0.69	0.952	1	1	1	0	0.251	2.05	2	0.748	6
LCU_0801	inst_03	class_087	Male	Domestic	Year 2	Arts	<2.50	1	1	4	DeepSeek	1	1	1	1	2.833	3.25	3.25	3.333	2.2	2.833	2.75	2.833	3	2.833	3.5	7	0.443	1.483	1	1	1	1	0.508	2.88	1	0.63	4	2
LCU_0802	inst_08	class_116	Female	Domestic	Year 4 or above	Engineering and computer science	>=3.50	4	1	4	DeepSeek	1	1	0	0	4.167	3.25	2.75	1.833	2.2	3.167	3	2.667	3.2	2.2	2	8	0.727	0.903	1	1	1	1	0.836	2.71	0	0.648	7	2
LCU_0804	inst_01	class_018	Female	Domestic	Year 2	Economics	3.00-3.49	3	0	1	None	0	0	0	0	2.333	2.75	1.5	2.833	3.8	2	4.25	3.5	3.8	2.5	4.25	9	0.616	1.065	0	0	1	1			3	1	15	5
LCU_0805	inst_06	class_115	Female	Domestic	Year 1	Medicine and health	>=3.50	4	1	5	DeepSeek	1	1	1	0	4.5	2.5	3.25	3.667	2.8	3.167	4	4	3.2	3	3.5	6	0.905	0.725	0	0	1	1			2	0.771	12	3
LCU_0807	inst_04	class_110	Male	Domestic	Year 2	Management	<2.50	1	1	3	Other	1	0	1	0	3.167	3	2.5	3.833	3	2.333	4.25	3.667	3.4	2.167	4	9	0.842	0.78	0	1	1	1		3.51	0	0.955	13	5
LCU_0808	inst_03	class_050	Female	Domestic	Year 2	Engineering and computer science	3.00-3.49	3	1	4	DeepSeek	1	1	1	0	2.333	2.75	2.75	3.333	2.6	2.667	2.5	3.167	2.75	2.667	4.25	8	0.618	1.063	1	0	1	1	0.157		0	0.738	9	3
LCU_0809	inst_05	class_028	Male	Domestic	Year 3	Natural sciences	>=3.50	4	1	3	DeepSeek	1	1	0	0	2.833	3	3.25	4.167	4.2	2	3.5	2.5	4.2	1.667	4	6	0.875	0.751	1	0	1	0	0.203		0	0.988	11
LCU_0810	inst_07	class_041	Male	Domestic	Year 2	Management	2.50-2.99	2	1	2	Wenxin Yiyan	0	0	1	0	3.5	3	2.25	4	2.8	2.833	3.25	4.167	4.2	1.667	4.5	8	0.86	0.764	1	1	1	1	0.587	3.46	0	1	17	4
LCU_0811	inst_05	class_007	Female	International	Year 2	Social sciences	2.50-2.99	2	1	4	DeepSeek	1	1	0	0	2.5	2	3.25	2.667	2.2	3.167	2.75	2.5	3.2	3.333	3.25	9	0.524	1.252	0	0	1	1			1	0.598	3	4
LCU_0812	inst_08	class_063	Male	Domestic	Year 3	Agriculture	<2.50	1	1	4	Kimi	0	0	1	0	3.5	3.5	2.75	3.5	3.2	3.333	3.25	3.5	4.4	2.833	4	8	0.497	1.322	0	1	1	0		3.77	0	0.948	6
LCU_0814	inst_01	class_043	Female	Domestic	Year 2	Agriculture	3.00-3.49	3	1	4	Kimi	0	1	1	0	2.333	2.75	2.75	3.5	3	3.667	3.25	2	2.4	2.833	1.75	8	0.481	1.364	1	0	1	1	0.334		1	0.726	4	2
LCU_0815	inst_02	class_067	Female	Domestic	Year 4 or above	Medicine and health	3.00-3.49	3	1	5	DeepSeek	1	1	0	0	4.333	4.25	2	2.5	4.2	2.333	4	3	2.8	3	3.75	8	0.884	0.742	1	1	1	1	0.792	3.22	3	0.871	14	2
LCU_0817	inst_01	class_051	Male	Domestic	Year 1	Natural sciences	2.50-2.99	2	1	4	ChatGPT	0	1	0	0	3.5	3	2.75	3.667	3.4	2.333	2.75	2.667	2.6	3.667	2.75	6	0.782	0.84	1	1	1	1	0.384	2.66	5	0.545	6	3
LCU_0818	inst_08	class_058	Male	Domestic	Year 3	Engineering and computer science	2.50-2.99	2	1	4	Doubao	1	1	1	0	3.667	4	3.5	4	3.2	4.333	3.75	4	2.4	3	2.25	9	0.696	0.944	1	1	1	1	0.438	3.47	2	0.661	9	2
LCU_0819	inst_03	class_046	Female	Domestic	Year 2	Medicine and health	>=3.50	4	1	4	Doubao	1	1	1	0	2.333	2.25	3	2.167	2.4	3.333	3.75	2.167	3.6	3.667	3	8	0.613	1.07	0	1	1	1		2.66	5	0.684	10	3
LCU_0821	inst_02	class_076	Female	Domestic	Year 4 or above	Arts	>=3.50	4	1	5	Doubao	1	1	1	0	3.333	4	3	3	4.4	2.167	3.75	3.167	3.6	2	4	8	0.777	0.845	1	0	0	1	0.413					5
LCU_0822	inst_03	class_108	Male	Domestic	Year 4 or above	Agriculture	<2.50	1	0	1	None	0	0	0	0	2.833	3.25	2.25	3.167	2.8	1.833	2.75	3.167	3	1.833	2.75	7	0.348	1.885	0	0	1	0			0	0.97	7
LCU_0823	inst_05	class_066	Female	Domestic	Year 2	Management	<2.50	1	1	4	DeepSeek	1	1	1	0	4.167	2.5	2.75	3.333	4.2	1.5	3	3.2	2.8	2	3	6	0.845	0.777	0	1	0	1		3.92				3
LCU_0824	inst_06	class_095	Female	Domestic	Year 2	Management	3.00-3.49	3	1	5	DeepSeek	1	1	1	0	3.667	3.5	2.75	3.667	3.8	3	3	4.167	3.2	3.833	3.5	5	0.827	0.794	1	1	1	1	0.517	3.81	1	0.984	11	2
LCU_0825	inst_07	class_047	Female	Domestic	Year 3	Engineering and computer science	3.00-3.49	3	1	5	Tongyi Qianwen	1	1	0	0	4.167	2	3	2.833	3.4	2.667	3	3.833	3.6	3.5	3	7	0.732	0.897	0	1	0	1		4.08				4
LCU_0828	inst_03	class_079	Male	Domestic	Year 3	Engineering and computer science	>=3.50	4	1	5	Doubao	1	1	1	0	3.667	3.75	3.5	3.667	3.8	2.5	3.75	3.5	3	3	4.25	8	0.846	0.776	0	1	1	1		1.87	2	0.745	14	4
LCU_0830	inst_06	class_086	Female	Domestic	Year 1	Engineering and computer science	3.00-3.49	3	1	3	DeepSeek	0	1	0	0	4	2.75	3	3	3.8	3.5	2.75	3.5	3.4	2.5	3.5	8	0.734	0.895	1	0	1	0	0.733		0	0.87	12
LCU_0831	inst_08	class_058	Female	Domestic	Year 3	Economics	>=3.50	4	0	1	None	0	0	0	0	3.333	3	1.25	2.667	4.4	3.333	3.5	2.833	3.6	3.833	2.5	7	0.593	1.108	0	0	1	1			1	0.639	6	3
LCU_0832	inst_06	class_115	Female	Domestic	Year 1	Medicine and health	3.00-3.49	3	1	4	DeepSeek	1	1	1	0	3.333	3.75	1.25	4.167	3.6	1.667	3.25	4.333	3	1.833	3.75	6	0.923	0.712	1	1	1	0	0.615	4.28	0	1	16
LCU_0833	inst_03	class_107	Male	Domestic	Year 3	Management	>=3.50	4	1	2	Kimi	1	0	1	0	3.333	3.5	1.75	3.8	3.4	3.833	3	2.333	4.4	2.167	4	7	0.846	0.776	1	1	1	1	0.672	3.39	1	1	18	3
LCU_0834	inst_05	class_011	Female	Domestic	Year 4 or above	Medicine and health	3.00-3.49	3	1	4	Kimi	1	1	0	0	4.333	4.25	3.25	2.833	2.8	2.833	3	3.833	4.4	2.5	4.5	9	0.824	0.797	1	1	1	0	0.827	4.22	1	0.886	11
LCU_0837	inst_08	class_042	Female	Domestic	Year 3	Medicine and health	3.00-3.49	3	1	5	DeepSeek	1	1	1	0	3.667	4.5	3.5	2.667	2.8	4	3.25	2.5	3.6	3.5	3.25	9	0.639	1.028	1	1	1	0	0.494	2.33	0	0.613	7
LCU_0838	inst_07	class_077	Male	Domestic	Year 4 or above	Natural sciences	3.00-3.49	3	1	5	DeepSeek	0	1	1	0	3.5	3.5	2.75	3.667	3.8	2.667	4.5	2.833	3.6	3.167	3	8	0.874	0.752	1	0	1	1	0.199		2	0.674	7	3
LCU_0839	inst_04	class_035	Male	Domestic	Year 2	Natural sciences	2.50-2.99	2	1	3	DeepSeek	0	1	0	0	2.167	2	3.25	3.333	2.8	3	3	2.667	2.2	3.833	2.5	5	0.56	1.174	0	1	1	1		1.65	2	0.563	4	2
LCU_0842	inst_05	class_066	Female	Domestic	Year 4 or above	Engineering and computer science	3.00-3.49	3	0	1	None	0	0	0	0	3.167	3.25	1.75	3.5	2.8	2.667	3	3.167	2.4	2	3.5	7	0.667	0.984	0	0	1	1			1	0.904	16	3
LCU_0843	inst_02	class_078	Male	Domestic	Year 2	Medicine and health	2.50-2.99	2	1	5	DeepSeek	1	0	1	1	3.833	2.75	2.75	4.333	3	2.5	3.75	4.5	3.6	1.667	2.75	6	0.874	0.751	0	0	1	1			0	1	7	3
LCU_0844	inst_08	class_036	Male	Domestic	Year 3	Natural sciences	>=3.50	4	1	5	Doubao	1	0	1	0	2	3	3.5	1.5	1.8	3.667	2.75	2.333	1.6	3.167	3	7	0.306	2.143	1	0	1	1	0.406		6	0.595	4	2
LCU_0845	inst_04	class_033	Female	Domestic	Year 4 or above	Engineering and computer science	<2.50	1	1	4	Tongyi Qianwen	1	1	1	0	4.167	5	2	3.167	3.2	2.167	1	3.5	4.2	2.5	2	7	0.687	0.956	1	1	1	1	0.825	3.42	0	1	4	2
LCU_0847	inst_01	class_109	Female	Domestic	Year 2	Management	>=3.50	4	1	4	ChatGPT	0	1	1	0	3.167	1.75	2.5	3.5	3.2	2.833	2.75	3	2.8	3	2.5	6	0.811	0.81	0	1	1	1		2.93	1	0.473	8	3
LCU_0848	inst_05	class_027	Female	Domestic	Year 2	Engineering and computer science	>=3.50	4	1	5	DeepSeek	1	1	0	0	3.833	3.5	1.75	3.167	2.2	2.667	3.25	2.667	2.2	3.333	3.5	5	0.861	0.762	1	0	1	1	0.461		2	0.629	11	3
LCU_0851	inst_08	class_113	Male	Domestic	Year 1	Engineering and computer science	3.00-3.49	3	1	4	Doubao	0	1	1	0	4.167	3	3	3.333	4.2	2.667	2.75	3.667	3.4	1.333	2.75	7	0.804	0.817	1	1	0	0	0.522	3.81
LCU_0852	inst_02	class_017	Male	Domestic	Year 3	Humanities	3.00-3.49	3	1	2	ChatGPT	0	0	0	0	3.333	4	2.75	3.667	2.4	1.667	3	2.5	3.8	3.167	2.5	8	0.855	0.768	1	0	1	1	0.35		1	0.579	9	5
LCU_0853	inst_05	class_020	Female	Domestic	Year 1	Medicine and health	3.00-3.49	3	1	5	Doubao	0	0	0	0	3.833	2.25	2.75	3.667	3.6	3	2.75	2.5	2.6	2.833	2.5	9	0.797	0.824	1	1	1	1	0.617	2.12	3	0.818	4	3
LCU_0854	inst_02	class_080	Male	Domestic	Year 2	Arts	<2.50	1	1	2	DeepSeek	0	0	0	0	2.167	2.25	2.5	2.5	2.4	4	2.25	2.833	3.4	4.333	2.5	6	0.219	2.772	0	0	1	1			2	0.515	3	2
LCU_0856	inst_08	class_082	Female	Domestic	Year 3	Medicine and health	3.00-3.49	3	1	4	Doubao	1	0	1	1	3.5	3.75	3.25	3.167	3.4	2.5	3	3.333	3.4	2.5	4.25	6	0.776	0.846	1	1	1	0	0.573	4.23	2	0.991	11
LCU_0858	inst_08	class_118	Male	Domestic	Year 4 or above	Engineering and computer science	>=3.50	4	1	5	DeepSeek	1	1	0	1	3.333	2.75	4	3.333	3.8	3.333	3.75	2.5	3.2	2.833	3	7	0.734	0.894	0	0	1	1			1	0.728	7	2
LCU_0859	inst_02	class_006	Female	Domestic	Year 3	Social sciences	>=3.50	4	1	4	Doubao	1	1	0	0	2.167	2.75	2.25	3.5	3.6	1.833	3	1.8	2.8	3	3.25	7	0.782	0.84	1	1	1	1	0.249	1.94	1	0.713	9	3
LCU_0861	inst_06	class_008	Male	Domestic	Year 2	Economics	<2.50	1	1	4	Tongyi Qianwen	1	0	1	0	4	4	3.25	4	3.4	3	3.5	4.5	4	2.833	3.25	9	0.754	0.871	1	1	1	1	0.852	4.93	0	0.978	9	4
LCU_0862	inst_03	class_108	Male	Domestic	Year 1	Engineering and computer science	3.00-3.49	3	1	3	Kimi	0	1	1	0	3.167	3.75	1.75	2.667	1.8	3.5	1.667	2.833	3.2	3.167	2.75	9	0.577	1.138	0	1	1	1		4.26	2	0.637	3	3
LCU_0865	inst_08	class_042	Male	Domestic	Year 2	Management	2.50-2.99	2	1	2	DeepSeek	0	1	0	0	3.833	3.5	2.25	2.6	2.6	3	3.25	3.167	3.25	2.333	2.25	8	0.789	0.832	1	1	1	1	0.481	3.21	1	0.887	7	2
LCU_0866	inst_03	class_061	Female	Domestic	Year 2	Humanities	>=3.50	4	1	4	DeepSeek	1	1	1	0	2.833	3.5	2	2.333	2.8	3	2	3.5	4.4	2.833	4	9	0.61	1.076	1	1	1	1	0.601	3.09	0	0.852	7	5
LCU_0867	inst_06	class_008	Male	Domestic	Year 3	Arts	>=3.50	4	1	5	Kimi	0	0	0	0	3.667	3	2.25	3.167	4.2	3.333	3.5	4	4.25	2.333	3	6	0.711	0.924	1	1	1	1	0.629	3.8	1	0.975	17	4
LCU_0868	inst_02	class_067	Male	Domestic	Year 1	Medicine and health	3.00-3.49	3	1	4	Kimi	1	1	1	0	3.833	2.75	3.75	4	4.6	2.833	4.25	3.833	4.2	3.333	3.5	5	0.881	0.746	0	1	1	0		2.71	0	1	14
LCU_0869	inst_08	class_063	Female	Domestic	Year 1	Economics	>=3.50	4	1	3	Doubao	1	0	0	0	4.5	2	2.25	4.167	3.8	2.667	3	4.167	4.2	1.5	4.25	7	0.911	0.721	1	1	1	1	0.656	4.07	1	1	11	4
LCU_0870	inst_01	class_106	Male	Domestic	Year 1	Management	>=3.50	4	1	5	DeepSeek	1	0	0	0	3.333	3	2.75	3.667	3.4	2.833	3.25	3.167	3	3.167	3.25	5	0.841	0.781	0	0	1	0			0	0.569	10
LCU_0871	inst_05	class_057	Male	Domestic	Year 3	Social sciences	3.00-3.49	3	1	4	Kimi	1	1	1	1	4.167	3.5	3.25	2.833	3.8	2.667	4.5	3.667	4	3.167	3.75	5	0.856	0.767	1	1	1	0	0.268	4.3	0	0.753	6
LCU_0873	inst_05	class_025	Another/prefer not to say	International	Year 1	Management	<2.50	1	0	1	None	0	0	0	0	2.667	3.75	1.5	3.333	3.2	2.833	4	3.167	2.8	3.167	3.25	6	0.782	0.84	0	1	0	1		1.47				3
LCU_0876	inst_01	class_043	Female	Domestic	Year 3	Engineering and computer science	3.00-3.49	3	1	4	DeepSeek	1	1	1	0	3.167	2.5	1.75	3.5	4.2	1.667	2.75	3.2	3.6	1.333	3.5	8	0.809	0.812	1	0	1	1	0.177		0	1	8	3
LCU_0877	inst_06	class_085	Female	Domestic	Year 2	Social sciences	3.00-3.49	3	1	2	Other	1	1	0	0	2.833	3	1.5	3.667	2.2	2.5	3	3.5	3	2.833	3.5	6	0.847	0.775	1	1	1	1	0.317	4.26	0	0.843	9	4
LCU_0878	inst_04	class_045	Male	Domestic	Year 1	Engineering and computer science	>=3.50	4	1	3	Doubao	0	1	1	0	4	4	2	3.333	2.6	3.833	3.5	3.5	2.2	2.333	4	9	0.857	0.766	1	0	1	0	0.793		0	0.969	17
LCU_0879	inst_02	class_017	Male	Domestic	Year 1	Social sciences	3.00-3.49	3	1	2	Doubao	0	0	1	0	3	2	2	3.667	2.2	3.167	2.75	3.333	3.2	3.667	3	7	0.772	0.851	1	0	1	1	0.382		0	0.722	9	4
LCU_0880	inst_03	class_107	Male	Domestic	Year 2	Engineering and computer science	2.50-2.99	2	1	3	ChatGPT	0	0	1	0	4.167	4.75	1.75	2	2.8	3.5	2.25	3.333	3.8	2.333	2.667	9	0.64	1.026	1	0	1	1	0.796		0	1	8	2
LCU_0881	inst_03	class_079	Male	Domestic	Year 4 or above	Economics	>=3.50	4	1	5	ChatGPT	1	1	0	0	2.833	1.75	2.25	2.5	2.2	2.5	3.5	3.167	2.2	2.25	2.75	8	0.649	1.012	0	1	0	1		2.86				3
LCU_0885	inst_02	class_078	Female	Domestic	Year 3	Engineering and computer science	3.00-3.49	3	1	3	Kimi	1	0	1	0	3.167	2.5	2	4.167	3.2	2	2.75	4	3.6	2.167	3	7	0.844	0.778	1	0	1	1	0.676		0	1	7	2
LCU_0887	inst_03	class_016	Female	Domestic	Year 3	Social sciences	3.00-3.49	3	0	1	None	0	0	0	0	3	3	2.25	2.833	3.8	2.5	3.5	3.333	3.4	2.833	2.5	5	0.612	1.073	0	0	1	0			1	0.753	8
LCU_0888	inst_04	class_033	Female	Domestic	Year 2	Medicine and health	>=3.50	4	0	1	None	0	0	0	0	2.167	3	2	2.5	3.8	2.833	3.25	3.5	4	2.667	3.75	8	0.537	1.222	0	1	1	0		3.39	0	0.767	8
LCU_0889	inst_07	class_041	Female	Domestic	Year 1	Management	3.00-3.49	3	1	3	DeepSeek	0	1	0	0	3	2.75	2.5	3.333	3.6	2.167	3.25	3	3.8	2.333	2.75	6	0.832	0.789	1	1	1	0	0.725	2.34	0	0.928	10
LCU_0890	inst_03	class_030	Female	Domestic	Year 3	Engineering and computer science	<2.50	1	1	3	Doubao	0	0	1	0	3.167	2	4.333	3	2.2	3.333	3	3.167	3.2	2.667	3.5	8	0.444	1.477	1	0	1	1	0.489		5	0.746	9	2
LCU_0892	inst_04	class_110	Female	Domestic	Year 3	Engineering and computer science	2.50-2.99	2	1	3	Doubao	0	1	0	1	3.167	2	3.25	3.167	3.2	2.833	3	4	3.2	2.333	2.75	8	0.62	1.059	1	0	1	0	0.247		2	0.679	12
LCU_0894	inst_02	class_123	Female	Domestic	Year 1	Management	3.00-3.49	3	1	5	DeepSeek	1	1	1	0	3.5	1.5	1.333	3.167	2	3.333	3.5	3.333	3.4	2	3.25	6	0.794	0.827	0	0	1	0			0	0.773	8
LCU_0895	inst_02	class_059	Male	Domestic	Year 4 or above	Engineering and computer science	2.50-2.99	2	1	4	Tongyi Qianwen	1	0	1	0	3.833	4.25	2	4.333	4.2	2.333	3.75	3.5	4.2	2.667	3.5	8	0.897	0.732	1	1	1	1	0.629	4.6	2	0.695	4	3
LCU_0896	inst_05	class_026	Female	Domestic	Year 4 or above	Engineering and computer science	3.00-3.49	3	1	4	DeepSeek	1	1	1	0	4.667	3.25	1.25	4.5	4	2.833	3.75	3.333	3	2.5	3.25	8	0.946	0.694	1	0	1	1	0.825		1	0.956	14	4
LCU_0897	inst_07	class_124	Female	Domestic	Year 1	Social sciences	2.50-2.99	2	1	5	DeepSeek	1	0	0	1	2.833	2.5	2	2.5	4.6	2.167	4.5	2.667	2.6	2.833	2.5	7	0.746	0.88	0	0	1	0			2	0.711	10
LCU_0898	inst_07	class_077	Another/prefer not to say	Domestic	Year 1	Medicine and health	3.00-3.49	3	0	1	None	0	0	0	0	2.333	2.75	3.75	3.333	4.8	2	4.5	2.667	2.2	3.167	4	9	0.79	0.831	0	1	1	1		3.55	2	0.619	4	4
LCU_0899	inst_07	class_041	Female	International	Year 1	Engineering and computer science	2.50-2.99	2	1	4	Kimi	0	1	1	0	3.667	3	3.25	2.833	2.8	2.667	2	3.167	2.8	3	3.75	7	0.65	1.01	1	0	1	1	0.696		1	0.828	10	5
LCU_0900	inst_03	class_061	Male	Domestic	Year 4 or above	Economics	<2.50	1	0	1	None	0	0	0	0	2	3.5	2.5	3.333	3.8	3.167	3.25	4.167	3	2.167	4.5	6	0.279	2.35	0	0	1	1			0	0.934	11	4
LCU_0903	inst_02	class_065	Male	Domestic	Year 4 or above	Management	<2.50	1	0	1	None	0	0	0	0	2.833	4	1.5	4	2.8	2	3.75	3	3.2	2.333	4.25	5	0.731	0.898	0	0	1	0			1	1	12
LCU_0904	inst_03	class_030	Female	Domestic	Year 3	Agriculture	3.00-3.49	3	0	1	None	0	0	0	0	2.5	2.5	2.5	3.833	3	2.5	3.5	3.5	3.6	2.333	3.25	5	0.473	1.388	0	0	0	1						4
LCU_0905	inst_05	class_088	Female	Domestic	Year 4 or above	Engineering and computer science	2.50-2.99	2	1	5	Doubao	1	1	0	0	2	2.25	3.25	3.333	2.8	2.167	3	3	3	2.333	3.5	5	0.528	1.243	0	0	1	1			1	0.858	6	3
LCU_0907	inst_06	class_012	Female	Domestic	Year 1	Engineering and computer science	3.00-3.49	3	1	5	Doubao	1	0	0	0	2.833	2	2.25	3.167	1.6	2.833	2.5	3.333	2.8	2.333	3.25	7	0.621	1.058	1	0	1	0	0.427		2	0.889	6
LCU_0908	inst_01	class_119	Male	Domestic	Year 2	Other	3.00-3.49	3	1	4	ChatGPT	1	1	1	1	2.833	2.5	2	3	3.8	2.833	2.75	2.167	3.4	2	3.5	6	0.449	1.463	1	0	1	1	0.392		3	0.92	10	3
LCU_0910	inst_02	class_002	Female	Domestic	Year 2	Medicine and health	3.00-3.49	3	1	5	Doubao	1	1	0	0	2.167	3	2.75	3.667	3.8	2.667	3	3	3.4	2.667	3.5	7	0.691	0.951	1	1	1	1	0.027	2	1	1	7	3
LCU_0911	inst_06	class_115	Male	Domestic	Year 4 or above	Medicine and health	3.00-3.49	3	1	5	Tongyi Qianwen	1	0	1	1	3.667	4.25	2.25	3.5	2	3	3.75	3.333	3	3.333	2.75	7	0.848	0.774	1	1	1	1	0.676	4.28	1	0.724	6	4
LCU_0912	inst_05	class_072	Female	Domestic	Year 2	Management	3.00-3.49	3	1	3	DeepSeek	1	0	0	0	2.833	2.5	3.25	2	3.2	3.333	2.75	3.333	2.8	2.833	3.25	5	0.548	1.199	1	1	1	0	0.369	2.86	1	1	7
LCU_0915	inst_05	class_026	Female	Domestic	Year 1	Management	2.50-2.99	2	1	2	DeepSeek	0	0	1	1	3.333	2.5	3	4.5	4.2	2.333	3.25	3.167	2.4	2.833	3.25	9	0.88	0.746	1	0	1	1	0.332		1	0.629	7	4
LCU_0916	inst_04	class_062	Male	Domestic	Year 2	Engineering and computer science	3.00-3.49	3	1	2	ChatGPT	0	1	0	0	3	3.25	2.25	3.167	3.8	2.667	3.75	3.833	3.8	1.833	2.25	9	0.812	0.809	0	0	1	1			0	0.856	8	3
LCU_0917	inst_08	class_091	Female	Domestic	Year 3	Management	<2.50	1	1	3	DeepSeek	0	0	1	0	3.833	3.75	2.25	3.5	4	2.5	4.25	4.167	3.4	2	4.25	5	0.861	0.762	0	1	1	1		3.96	1	0.949	17	4
LCU_0922	inst_05	class_020	Male	Domestic	Year 2	Natural sciences	3.00-3.49	3	1	3	DeepSeek	0	1	0	0	3.833	3.25	2.75	4.167	4.8	2.667	2.75	4.167	3.6	2	3.25	6	0.879	0.747	0	1	1	1		3.55	0	1	10	4
LCU_0923	inst_07	class_105	Female	Domestic	Year 2	Medicine and health	2.50-2.99	2	1	2	ChatGPT	0	0	1	0	2.833	4	3	3.5	3	3.333	3.25	3	2.8	2.5	2.75	7	0.733	0.896	0	1	1	0		2.9	2	0.646	9
LCU_0924	inst_02	class_065	Female	Domestic	Year 3	Natural sciences	3.00-3.49	3	1	2	Doubao	0	1	1	0	2.833	2.25	3.25	3.333	2.4	3.667	3.25	3.167	3.2	3	3.25	9	0.673	0.975	0	0	1	1			3	0.731	9	3
LCU_0925	inst_04	class_127	Female	Domestic	Year 4 or above	Management	2.50-2.99	2	1	5	ChatGPT	1	1	1	1	3.167	2.5	2.25	2.6	3	3.167	3	2.5	3	2.833	2.75	9	0.612	1.074	1	1	1	0	0.511	3.31	0	0.52	9
LCU_0926	inst_05	class_069	Male	Domestic	Year 4 or above	Engineering and computer science	2.50-2.99	2	0	1	None	0	0	0	0	1.833	2.75	1.75	1.833	3	3.333	2.25	2.6	2.2	4	2.25	6	0.168	2.772	0	0	1	0			4	0.534	5
LCU_0928	inst_04	class_100	Female	Domestic	Year 4 or above	Economics	2.50-2.99	2	1	5	ChatGPT	1	1	0	1	3.667	3.5	2.25	3.5	3.8	3.167	3.25	4.167	4.4	1.833	4.25	5	0.708	0.928	1	0	1	0	0.69		0	1	10
LCU_0929	inst_03	class_061	Male	Domestic	Year 4 or above	Engineering and computer science	>=3.50	4	1	3	DeepSeek	1	0	1	0	2.5	2	3.5	2.833	2.8	2.5	3.75	2.667	2.8	2	2.5	9	0.706	0.93	0	0	1	1			0	0.887	6	3
LCU_0930	inst_08	class_082	Male	Domestic	Year 2	Natural sciences	2.50-2.99	2	1	2	Doubao	1	1	1	0	3.333	1.75	2	2.667	2.8	4	3.25	3.333	3	3	3.75	8	0.641	1.025	1	0	1	1	0.488		1	0.993	9	3
LCU_0931	inst_04	class_045	Female	Domestic	Year 1	Humanities	3.00-3.49	3	1	5	Doubao	1	1	1	1	3.5	4.25	3	2.833	3	2.333	2.75	3.833	3.8	2.333	3.5	6	0.731	0.898	1	0	1	1	0.439		1	0.956	10	3
LCU_0933	inst_01	class_075	Male	Domestic	Year 1	Social sciences	3.00-3.49	3	1	3	Kimi	1	1	1	0	2.4	2.5	1.75	3.167	3.6	2.5	2.75	2.333	3.2	3.667	3.25	8	0.712	0.923	1	0	0	1	0.323					2
LCU_0935	inst_06	class_024	Male	Domestic	Year 1	Management	2.50-2.99	2	1	3	DeepSeek	0	0	1	0	3.167	4	2.25	3	2.8	3	3.25	4	3.6	2.833	3.25	8	0.746	0.881	1	1	1	1	0.509	3.26	1	0.926	13	4
LCU_0937	inst_06	class_068	Female	Domestic	Year 4 or above	Engineering and computer science	>=3.50	4	1	5	DeepSeek	0	0	0	0	3.833	3.25	3.5	3.333	3.2	2.667	3.25	3.4	3.8	2.333	3	5	0.821	0.8	1	1	1	1	0.572	3.55	2	0.837	5	3
LCU_0940	inst_01	class_114	Female	Domestic	Year 1	Social sciences	>=3.50	4	1	5	DeepSeek	1	1	0	0	3.333	4.25	2.75	3.667	4.2	1.667	4.25	3	3.8	2	4	7	0.923	0.711	1	1	1	0	0.558	2.79	0	0.911	13
LCU_0941	inst_05	class_057	Male	Domestic	Year 3	Engineering and computer science	3.00-3.49	3	1	4	Doubao	1	0	1	0	4.167	3.25	1.5	3.667	3	2.833	4	3.333	2.8	3.333	3.25	5	0.891	0.737	1	0	1	0	0.777		2	0.695	12
LCU_0942	inst_03	class_046	Female	Domestic	Year 4 or above	Medicine and health	3.00-3.49	3	1	5	DeepSeek	1	0	0	0	3.333	3.5	3.25	3.167	2.8	3.5	4	3.667	3.2	3	4.75	6	0.754	0.871	0	1	1	1		3.2	1	0.854	18	5
LCU_0948	inst_04	class_120	Female	Domestic	Year 2	Engineering and computer science	2.50-2.99	2	0	1	None	0	0	0	0	3.167	3.25	4	3.8	3	2.5	3.25	3.167	3.4	2.667	3.5	6	0.588	1.118	0	0	1	1			1	0.779	11	3
LCU_0950	inst_08	class_036	Female	Domestic	Year 4 or above	Engineering and computer science	2.50-2.99	2	1	4	DeepSeek	1	0	1	0	3.5	3.75	2.75	3	3	2.667	2	3.5	3.8	4	3.5	7	0.632	1.039	1	0	1	1	0.47		2	0.609	8	2
LCU_0952	inst_04	class_033	Female	Domestic	Year 4 or above	Economics	2.50-2.99	2	1	4	DeepSeek	1	0	0	0	2.167	2.25	2.75	3.333	2.2	3	2.5	2.667	3.6	2.167	2	7	0.435	1.511	1	1	1	1	0.26	1.81	0	0.7	5	2
LCU_0953	inst_05	class_028	Male	Domestic	Year 1	Humanities	>=3.50	4	1	5	DeepSeek	1	0	1	0	3.833	4	2.5	3.667	3	3.333	3.75	3.5	3.2	2.5	3	6	0.86	0.763	0	0	1	0			0	0.959	6
LCU_0954	inst_06	class_022	Female	Domestic	Year 3	Other	3.00-3.49	3	1	3	DeepSeek	1	1	1	0	3	1.75	1.75	3.833	3.4	2.833	4.25	2.833	3.6	3.5	3.25	8	0.682	0.962	0	0	1	1			2	0.659	6	3
LCU_0955	inst_07	class_092	Female	Domestic	Year 4 or above	Medicine and health	>=3.50	4	1	5	DeepSeek	1	1	1	0	2.5	3	3.25	3	1.2	2.833	3	3	3	2.333	3.5	5	0.672	0.978	0	1	1	1		3.33	1	0.574	6	3
LCU_0957	inst_05	class_013	Male	Domestic	Year 3	Arts	3.00-3.49	3	1	3	DeepSeek	0	1	0	0	3.5	4	1.5	3.333	2.4	2.833	2.25	3.333	3.4	2.833	2.25	7	0.69	0.951	1	0	1	1	0.558		4	0.815	3	2
LCU_0958	inst_03	class_079	Female	Domestic	Year 2	Management	>=3.50	4	0	1	None	0	0	0	0	2.833	2.25	2	3.5	3.2	3.667	4	3.167	3.8	3.167	3.25	6	0.713	0.921	0	1	1	1		3.32	1	0.754	6	3
LCU_0960	inst_04	class_054	Male	Domestic	Year 1	Natural sciences	2.50-2.99	2	1	3	DeepSeek	0	1	0	0	3.167	3.5	3	3.5	3.2	2.4	2.75	4.5	3.6	2.667	3.75	6	0.751	0.875	0	0	1	0			0	0.884	12
LCU_0961	inst_04	class_130	Another/prefer not to say	Domestic	Year 3	Engineering and computer science	2.50-2.99	2	1	4	ChatGPT	1	1	0	0	3	3	1.75	3.333	3	3	3.25	3.167	2.6	3.333	3.75	6	0.798	0.823	1	0	1	0	0.757		0	0.652	10
LCU_0962	inst_06	class_022	Female	Domestic	Year 2	Engineering and computer science	<2.50	1	1	4	Wenxin Yiyan	1	1	0	0	2.5	1.75	2	3.5	3.4	2.167	3	2.667	2.8	3.833	3.75	5	0.629	1.044	1	1	1	1	0.39	1.98	2	0.557	8	3
LCU_0963	inst_08	class_021	Female	Domestic	Year 1	Social sciences	2.50-2.99	2	1	4	Doubao	1	0	1	0	2.5	4	2.75	3.833	3.6	3.167	3.75	3.333	2.6	1.833	4	6	0.732	0.897	1	1	1	1	0.191	3.23	0	1	12	3
LCU_0964	inst_06	class_099	Male	Domestic	Year 4 or above	Humanities	3.00-3.49	3	1	4	DeepSeek	0	0	0	0	3.6	3.75	2.5	2.833	3	3.167	3.5	4	4	2.333	4	7	0.749	0.876	1	1	1	1	0.513	3.22	1	1	7	4
LCU_0967	inst_06	class_022	Female	Domestic	Year 3	Engineering and computer science	<2.50	1	1	5	DeepSeek	0	1	1	0	3	2.25	2.5	3	2.2	3.167	2.75	3.667	3.4	2.667	4	9	0.453	1.449	1	0	1	1	0.536		2	1	17	3
LCU_0968	inst_07	class_103	Female	Domestic	Year 2	Natural sciences	>=3.50	4	1	4	DeepSeek	1	1	1	0	3.167	3.25	2.5	3.667	3.4	2.5	4	3.667	3.2	2.667	3.5	7	0.894	0.734	1	1	1	1	0.421	3.24	1	1	19	4
LCU_0969	inst_06	class_111	Female	Domestic	Year 1	Medicine and health	>=3.50	4	1	5	ChatGPT	1	1	1	0	3.167	2.75	2.25	3.5	3	2.667	3	3.167	4.2	2	3.75	6	0.823	0.798	1	0	1	1	0.467		1	0.879	13	4
LCU_0972	inst_04	class_004	Male	Domestic	Year 2	Social sciences	3.00-3.49	3	0	1	None	0	0	0	0	2.667	3.25	1.5	3.5	3.4	2.167	2.5	2.333	3.6	2.833	3.25	9	0.65	1.011	0	0	1	1			1	0.802	7	2
LCU_0973	inst_05	class_088	Male	Domestic	Year 1	Natural sciences	3.00-3.49	3	1	2	Doubao	0	1	1	0	2.5	2.75	3	2.333	4	2.333	3.5	3.5	3.6	2.333	3.75	5	0.69	0.951	1	0	1	0	0.22		2	0.903	17
LCU_0975	inst_04	class_035	Female	Domestic	Year 1	Engineering and computer science	3.00-3.49	3	1	4	ChatGPT	1	1	0	0	3.333	2.75	3	3.5	4	2.667	3	3.167	2.6	2.667	3	7	0.764	0.859	1	1	1	1	0.476	2.68	3	0.759	9	2
LCU_0976	inst_02	class_002	Male	Domestic	Year 1	Economics	2.50-2.99	2	1	5	DeepSeek	1	1	1	0	2.5	2.5	3	3.333	2.6	4.167	2.5	3.167	2.6	3.167	3.25	7	0.34	1.933	1	0	1	1	0.096		1	0.58	9	3
LCU_0977	inst_04	class_045	Male	Domestic	Year 4 or above	Social sciences	3.00-3.49	3	1	3	Kimi	1	0	1	0	2	3.75	3	2.333	2.2	3.333	4	2.667	3.6	3.5	2	6	0.574	1.144	0	0	1	1			3	0.675	1	2
LCU_0978	inst_08	class_058	Male	Domestic	Year 3	Management	>=3.50	4	1	3	ChatGPT	1	1	0	0	2.333	2.667	3	3.5	4.6	2.5	4.25	3	2.6	3.833	3.75	8	0.824	0.797	1	1	1	1	0.366	1.24	1	0.728	9	3
LCU_0979	inst_05	class_011	Female	Domestic	Year 1	Engineering and computer science	>=3.50	4	1	4	Doubao	1	0	0	0	2.833	2.5	3	3.667	3.2	2.833	4.5	4	3.6	2.333	4	7	0.842	0.779	1	1	1	0	0.423	2.53	1	0.644	17
LCU_0980	inst_03	class_079	Male	Domestic	Year 2	Arts	3.00-3.49	3	1	2	DeepSeek	1	1	0	0	3.833	2.75	2.75	4.167	2.8	2.833	3.75	3	2.6	2.833	3	8	0.856	0.767	1	1	1	1	0.655	3.2	4	0.698	4	3
LCU_0982	inst_05	class_007	Female	Domestic	Year 3	Engineering and computer science	3.00-3.49	3	1	5	DeepSeek	1	1	0	0	2.167	3	3.25	2.333	3.4	3.333	3.25	3.833	3.2	1.5	4.5	8	0.41	1.601	0	1	1	1		1.63	0	0.89	24	5
LCU_0983	inst_04	class_125	Male	Domestic	Year 2	Management	3.00-3.49	3	1	4	DeepSeek	1	0	0	0	3.667	3.75	3.75	3.333	3.4	2.5	3.25	3.833	3.2	2.667	3.75	8	0.825	0.796	1	0	1	0	0.59		2	0.869	19
LCU_0984	inst_08	class_063	Female	Domestic	Year 3	Engineering and computer science	3.00-3.49	3	1	5	ChatGPT	1	1	1	0	3.667	3	3.5	2.333	2.2	3.833	2	4.167	3.4	3	3.25	6	0.44	1.493	1	1	1	1	0.518	2.35	1	0.694	7	3
LCU_0985	inst_02	class_078	Male	Domestic	Year 3	Natural sciences	3.00-3.49	3	1	4	DeepSeek	1	0	1	0	2.5	3.25	3.5	2.333	2	2.667	3.25	1.833	2.4	3.667	2.5	7	0.553	1.188	0	1	1	1		1	7	0.329	4	2
LCU_0988	inst_03	class_046	Female	Domestic	Year 1	Medicine and health	>=3.50	4	1	3	Wenxin Yiyan	0	0	1	0	3	3.5	2.5	3.833	3.8	2.5	4.25	3	3.4	3.5	3.5	5	0.91	0.721	1	1	1	1	0.445	3.04	0	0.87	14	3
LCU_0989	inst_03	class_083	Female	Domestic	Year 4 or above	Engineering and computer science	>=3.50	4	1	4	DeepSeek	1	0	0	0	3.333	2	3.25	2.2	2.2	3.5	2.25	2.667	3	3.5	2	8	0.538	1.22	1	0	1	1	0.513		3	0.436	3	3
LCU_0991	inst_04	class_110	Female	Domestic	Year 3	Engineering and computer science	3.00-3.49	3	1	5	Doubao	1	1	1	0	4	3.25	2	4.833	3.8	1.167	3.75	3.667	3.8	1.833	4	7	0.948	0.692	0	1	1	1		3.33	0	0.939	7	5
LCU_0992	inst_08	class_049	Male	Domestic	Year 2	Medicine and health	3.00-3.49	3	1	5	DeepSeek	1	0	0	0	3.5	2	3	2.833	2.2	3.667	3.5	2.667	2	3.167	2.75	8	0.675	0.974	1	0	1	1	0.144		4	0.596	6	4
LCU_0995	inst_08	class_063	Male	Domestic	Year 2	Engineering and computer science	>=3.50	4	1	5	DeepSeek	1	1	0	0	2.833	3.5	3.5	3.333	2	2.667	1.75	4.167	3.8	2.333	3	9	0.623	1.053	1	0	1	0	0.365		0	0.979	11
LCU_0996	inst_01	class_129	Male	Domestic	Year 2	Medicine and health	<2.50	1	1	3	DeepSeek	1	1	1	0	3.5	3.5	3.333	4.5	3.4	2.833	3.5	4.333	3	3	3.25	8	0.826	0.795	1	1	1	1	0.635	2.96	1	0.952	10	5
LCU_0997	inst_02	class_055	Male	Domestic	Year 3	Humanities	>=3.50	4	1	5	Doubao	1	0	1	0	3.667	3.75	2.25	3.333	3.6	2.333	3.5	3.667	3.8	2.833	3.75	9	0.852	0.771	1	0	1	0	0.581		1	0.93	10
LCU_0999	inst_05	class_088	Female	Domestic	Year 1	Management	2.50-2.99	2	1	3	Tongyi Qianwen	0	1	0	1	2.5	3.5	3	3.5	3.4	3	3	2.333	3.6	3	2.25	6	0.681	0.964	1	0	1	1	0.367		3	0.65	6	2
LCU_1000	inst_02	class_055	Another/prefer not to say	Domestic	Year 1	Management	<2.50	1	1	2	Kimi	1	0	1	0	3	2.5	2.75	2.8	3	2.667	3.25	3	3.2	2.833	2.75	7	0.788	0.834	0	1	1	1		3.8	0	0.788	5	3
LCU_1001	inst_01	class_128	Male	Domestic	Year 1	Medicine and health	3.00-3.49	3	1	3	DeepSeek	0	1	0	1	1.5	2.5	3.25	2.667	2.6	3.667	3.25	2	2	3	1.5	8	0.43	1.528	0	0	1	1			3	0.454	2	2
LCU_1002	inst_06	class_099	Male	Domestic	Year 3	Medicine and health	3.00-3.49	3	1	5	DeepSeek	0	1	1	0	3.833	3.25	3.25	3	3	3.333	3.25	3.5	3.2	2.333	3	6	0.716	0.917	1	0	1	0	0.695		1	0.947	6
LCU_1004	inst_04	class_044	Female	Domestic	Year 3	Humanities	3.00-3.49	3	1	5	Doubao	1	0	1	0	2.333	2.75	3	3.167	3.6	2	3.5	4.167	3.8	2.5	3	9	0.664	0.989	1	0	1	0	0.249		1	0.94	10
LCU_1005	inst_08	class_091	Female	Domestic	Year 2	Agriculture	3.00-3.49	3	1	2	DeepSeek	1	0	1	0	4	2.5	2.25	3.167	3.4	3.5	2.75	3.333	3	2.833	2.75	7	0.69	0.952	0	1	1	0		2.46	2	0.681	11
LCU_1006	inst_05	class_029	Male	Domestic	Year 2	Social sciences	3.00-3.49	3	1	3	DeepSeek	1	0	1	0	3.833	1.25	2	2.833	3.8	2.333	3.25	2.667	3.8	1.667	3.5	8	0.831	0.79	1	0	1	0	0.698		0	0.773	5
LCU_1007	inst_04	class_009	Female	Domestic	Year 3	Humanities	3.00-3.49	3	1	4	Doubao	1	0	1	0	2.5	3.25	2.25	2.833	3.8	2.4	2.75	3.5	3.2	2.833	3.25	8	0.623	1.054	1	1	1	1	0.511	3.86	1	0.672	9	3
LCU_1008	inst_05	class_057	Male	Domestic	Year 3	Social sciences	2.50-2.99	2	1	4	DeepSeek	1	1	1	0	2.833	3.5	2.75	3.167	2.6	2.833	2	3.833	3.6	3	3.25	9	0.543	1.21	1	1	0	0	0.323	2.74
LCU_1012	inst_05	class_026	Male	Domestic	Year 2	Engineering and computer science	2.50-2.99	2	1	5	DeepSeek	1	1	0	1	3	1.5	3.75	3.667	3.5	2.167	3	2.333	2.6	3.667	2.25	6	0.65	1.01	0	0	1	0			4	0.416	5
LCU_1014	inst_06	class_085	Male	Domestic	Year 2	Engineering and computer science	>=3.50	4	1	4	DeepSeek	1	1	1	0	4	3.333	2.75	3.5	3.4	1.667	4	3.833	3.6	2.167	4.25	6	0.926	0.709	0	1	1	1		2.93	0	1	11	3
LCU_1015	inst_06	class_008	Male	Domestic	Year 2	Natural sciences	>=3.50	4	1	5	Doubao	1	1	0	0	4	3.5	2	2.833	2.8	2.667	3.75	3.5	3.8	1.333	3.5	6	0.879	0.747	1	1	1	1	0.582	2.51	0	1	16	4
LCU_1016	inst_07	class_010	Male	Domestic	Year 2	Arts	3.00-3.49	3	1	3	DeepSeek	0	1	1	1	3.333	2.25	2	3.167	4.4	2.833	2.5	3.667	3.4	3.167	3.75	9	0.656	1.002	1	1	1	1	0.536	2.35	1	0.727	10	3
LCU_1018	inst_02	class_067	Female	Domestic	Year 1	Arts	3.00-3.49	3	1	3	Wenxin Yiyan	0	1	0	0	1.833	2.5	2	3.833	3.6	2.167	2.75	3	3.2	2.833	3.75	9	0.632	1.039	1	0	1	0	0.204		1	0.712	15
LCU_1019	inst_02	class_067	Another/prefer not to say	Domestic	Year 3	Engineering and computer science	2.50-2.99	2	1	5	DeepSeek	1	0	1	0	3.333	3.5	2.5	3	3.2	2.167	3.5	3.667	3.4	2.667	3	7	0.828	0.793	0	1	1	1		2.12	2	1	7	2
LCU_1020	inst_06	class_089	Female	Domestic	Year 4 or above	Engineering and computer science	2.50-2.99	2	1	5	Wenxin Yiyan	1	0	0	1	3.167	3.25	3.5	2.667	3.2	2.333	3.75	2.5	2.8	2.833	3	8	0.656	1.002	1	1	1	1	0.471	2.29	5	0.688	9	2
LCU_1022	inst_07	class_071	Female	Domestic	Year 2	Medicine and health	2.50-2.99	2	1	3	DeepSeek	1	1	1	0	3.333	3.25	1.75	3.167	3.4	1.5	3	2.5	2.8	2.833	2.25	9	0.85	0.773	0	1	1	1		2.66	3	0.613	9	3
LCU_1024	inst_03	class_108	Male	Domestic	Year 2	Natural sciences	>=3.50	4	1	3	DeepSeek	1	1	1	1	3.667	3	2.5	3.333	3.4	3	4.5	3.5	3.8	2.833	3	5	0.906	0.725	1	1	1	1	0.522	1.69	0	0.789	14	4
LCU_1025	inst_05	class_013	Female	Domestic	Year 1	Management	>=3.50	4	1	2	Doubao	0	0	0	0	2.5	3	3.25	2.833	2.6	2.167	2.75	3.167	3.2	2.833	2.75	8	0.766	0.858	0	1	1	1		2.38	1	0.856	9	4
LCU_1026	inst_05	class_072	Male	Domestic	Year 3	Engineering and computer science	3.00-3.49	3	1	5	DeepSeek	1	1	1	1	3.833	2	2.75	3.167	3.2	3.5	3.25	3.667	3.4	2.833	2.5	6	0.684	0.961	1	0	1	1	0.241		1	0.94	5	2
LCU_1027	inst_04	class_121	Female	Domestic	Year 4 or above	Humanities	2.50-2.99	2	1	3	Doubao	1	0	1	1	2.667	3	2	3.5	2.6	3	2.5	2.667	2.5	3.167	3	6	0.639	1.028	1	1	0	1	0.495	2.49				4
LCU_1028	inst_04	class_009	Female	Domestic	Year 1	Economics	2.50-2.99	2	1	3	ChatGPT	1	0	1	0	2	2	3.25	3	2.2	2.833	3	2.333	2.4	2.8	2.75	7	0.434	1.515	0	0	1	1			4	0.857	8	4
LCU_1030	inst_05	class_025	Male	Domestic	Year 4 or above	Engineering and computer science	3.00-3.49	3	0	1	None	0	0	0	0	2	3	1.75	3.667	3	2.833	3	2.5	2	3.5	2.75	6	0.51	1.289	0	0	1	1			4	0.748	12	2
LCU_1031	inst_02	class_078	Female	Domestic	Year 1	Economics	2.50-2.99	2	1	4	Doubao	1	1	1	0	4.167	2.25	2.5	3.167	3.4	3	2	3.167	2.8	4.333	3.25	5	0.643	1.021	0	0	1	0			3	0.541	3
LCU_1032	inst_05	class_028	Female	Domestic	Year 1	Engineering and computer science	3.00-3.49	3	1	4	DeepSeek	1	1	0	0	2.833	3	2.25	4	4	2	3.75	3.667	3	2.333	4.5	6	0.857	0.766	1	1	1	0	0.427	3.26	1	0.914	10
LCU_1033	inst_02	class_006	Male	Domestic	Year 1	Engineering and computer science	2.50-2.99	2	1	5	DeepSeek	1	0	1	0	3.667	3.75	3	3.5	3	3.333	3.75	4	4.2	2.333	3.75	9	0.737	0.891	1	1	1	1	0.556	3.61	1	0.904	15	2
LCU_1034	inst_03	class_003	Male	Domestic	Year 1	Arts	>=3.50	4	0	1	None	0	0	0	0	2.5	2.25	2.25	2.333	3.4	4	2	2.833	3.4	3.5	3	9	0.212	2.772	0	0	1	1			0	0.65	10	2
LCU_1035	inst_03	class_083	Male	Domestic	Year 3	Natural sciences	>=3.50	4	0	1	None	0	0	0	0	1.833	2.25	2.5	2.667	2.2	2.667	2.5	2	1.6	3.667	3	6	0.374	1.756	0	0	1	1			3	0.496	7	2
LCU_1037	inst_05	class_069	Female	Domestic	Year 3	Engineering and computer science	>=3.50	4	0	1	None	0	0	0	0	2.5	3.25	2.75	3.167	3	2	3.5	3.333	3	2.333	3.75	6	0.64	1.027	0	0	1	1			1	0.872	17	4
LCU_1038	inst_06	class_019	Male	Domestic	Year 3	Engineering and computer science	3.00-3.49	3	1	5	ChatGPT	1	1	1	0	3.333	2	2	2.667	3.2	3.333	3.25	2.667	3.4	3	3.25	6	0.617	1.064	1	0	1	0	0.329		3	0.819	5
LCU_1039	inst_08	class_094	Male	Domestic	Year 2	Management	>=3.50	4	1	5	Doubao	0	0	0	0	3	2.25	2.75	2.833	3.4	3	2.5	3	3.2	2.333	3.25	7	0.681	0.964	0	0	1	1			0	0.895	13	3
LCU_1040	inst_01	class_104	Male	Domestic	Year 3	Engineering and computer science	>=3.50	4	1	5	ChatGPT	1	1	0	0	4.667	3.25	2.5	2.833	3.6	3.167	3.25	3.833	3	3.2	3.25	6	0.828	0.793	1	1	1	0	0.85	5	2	0.702	9
LCU_1041	inst_05	class_029	Female	Domestic	Year 4 or above	Medicine and health	2.50-2.99	2	1	4	ChatGPT	1	1	1	1	3.5	2.25	3	3.333	3	2.5	3.25	3.333	3.2	2	3.25	5	0.762	0.861	1	0	1	0	0.644		0	1	6
LCU_1043	inst_03	class_079	Female	Domestic	Year 2	Management	3.00-3.49	3	1	3	DeepSeek	0	0	1	1	2.667	2.5	2.75	3.667	3.8	2.833	3	2.833	3.2	3	3.75	6	0.774	0.849	0	0	1	1			2	0.917	16	3
LCU_1046	inst_03	class_126	Male	Domestic	Year 4 or above	Social sciences	3.00-3.49	3	1	3	Doubao	1	1	0	0	3.6	4.25	2.75	3.833	3.4	2.833	2.75	4.5	4.2	1.333	4	8	0.84	0.781	1	1	1	1	0.551	4.31	0	1	16	5
LCU_1047	inst_04	class_110	Female	Domestic	Year 3	Engineering and computer science	3.00-3.49	3	1	3	DeepSeek	1	0	0	1	3	3.5	2	3.5	3	3.167	3.5	3.167	4	2.167	3	6	0.773	0.85	1	1	1	1	0.779	3.48	1	0.731	8	3
LCU_1048	inst_05	class_027	Male	Domestic	Year 3	Management	<2.50	1	1	5	Doubao	1	1	1	0	3.833	2.5	3.5	3.833	3.6	2.167	4	3	3.6	3	3	5	0.804	0.817	0	0	1	0			1	0.939	9
LCU_1051	inst_08	class_049	Male	Domestic	Year 4 or above	Engineering and computer science	3.00-3.49	3	1	5	DeepSeek	1	1	1	0	2.5	2.75	3.25	1.833	2.2	3.5	2.25	2.667	2.4	3.167	3	9	0.31	2.119	0	1	1	1		3.4	2	0.582	9	3
LCU_1052	inst_05	class_057	Male	Domestic	Year 4 or above	Social sciences	2.50-2.99	2	1	2	DeepSeek	1	1	1	0	3.833	4	2.25	3.5	3.8	3	3.5	4	4.2	1.667	3.25	7	0.851	0.772	1	1	1	1	0.841	4.56	0	1	20	5
LCU_1053	inst_06	class_068	Female	Domestic	Year 2	Natural sciences	3.00-3.49	3	1	5	DeepSeek	1	1	0	0	3.667	2.5	3.25	3	3.4	3.167	2.75	3.333	3.2	2.6	3.75	8	0.704	0.933	0	0	1	0			1	0.727	15
LCU_1054	inst_03	class_037	Male	Domestic	Year 1	Economics	>=3.50	4	1	5	Tongyi Qianwen	1	0	1	1	3.167	2.5	2.5	3.667	3.2	2.333	4	2.8	3.6	2.5	3.5	5	0.831	0.79	1	1	1	0	0.29	2.27	0	1	4
LCU_1056	inst_06	class_085	Male	Domestic	Year 3	Engineering and computer science	>=3.50	4	0	1	None	0	0	0	0	3	3	2.75	4.833	4	2.333	4.5	3.4	4	3.2	3.75	8	0.852	0.771	0	1	1	0		2.39	2	0.981	14
LCU_1058	inst_02	class_123	Male	International	Year 1	Engineering and computer science	3.00-3.49	3	1	4	DeepSeek	1	0	1	0	3	2.75	2.5	3.333	3.8	1.5	3	3.167	2.8	3	3	8	0.829	0.793	0	1	1	1		2.7	2	0.812	7	3
LCU_1059	inst_07	class_124	Male	Domestic	Year 2	Management	<2.50	1	1	4	Doubao	1	1	1	0	3.6	4	2.25	3	3.8	2.5	3.5	2.667	3.6	3.167	3	9	0.774	0.849	1	1	0	1	0.605	3.65				4
LCU_1060	inst_03	class_003	Female	Domestic	Year 2	Engineering and computer science	2.50-2.99	2	1	3	DeepSeek	1	0	0	1	2.5	3	2.5	4.333	2.4	1.833	4.5	3.167	2.6	2.5	3	5	0.871	0.754	0	1	1	1		3.77	2	0.979	11	4
LCU_1063	inst_01	class_101	Male	Domestic	Year 1	Management	<2.50	1	1	4	DeepSeek	1	1	0	0	3.333	4.25	2.333	4.333	2.4	2.667	2.5	4	2.4	1.833	3.75	5	0.782	0.839	0	1	1	1		3.45	2	0.801	11	3
LCU_1064	inst_03	class_087	Female	Domestic	Year 3	Management	3.00-3.49	3	1	5	DeepSeek	1	1	1	0	3	3	4	3.5	3	3.333	4.25	3	2.6	2.333	3.25	9	0.736	0.892	0	0	1	1			2	0.827	11	4
LCU_1065	inst_07	class_077	Female	Domestic	Year 2	Management	3.00-3.49	3	1	4	ChatGPT	0	1	1	0	2.167	3	2.75	2.667	2.8	3.667	3.75	2.167	2.6	4	2.5	5	0.6	1.094	0	1	1	1		3.45	2	0.377	6	3
LCU_1067	inst_05	class_028	Male	International	Year 2	Management	3.00-3.49	3	1	2	DeepSeek	1	0	1	0	3.667	3	1.75	3.667	3.2	2.5	3.25	4	3.8	1.167	3.75	9	0.918	0.715	1	0	1	1	0.527		0	1	13	4
LCU_1068	inst_02	class_053	Male	Domestic	Year 3	Medicine and health	3.00-3.49	3	1	3	DeepSeek	0	1	1	1	3.167	3.25	2	3.5	3	1.333	3.25	3.667	3.8	1.833	4	5	0.875	0.75	0	1	1	1		3.5	0	1	13	4
LCU_1071	inst_01	class_081	Female	Domestic	Year 4 or above	Social sciences	2.50-2.99	2	1	4	ChatGPT	1	0	0	0	3.167	3	2.5	3	3.8	2.833	2.75	3	4.2	2.5	2.5	7	0.666	0.986	0	1	1	1		2.45	0	0.866	5	3
LCU_1072	inst_06	class_074	Male	Domestic	Year 1	Engineering and computer science	2.50-2.99	2	1	5	DeepSeek	1	1	0	0	3	3	3.5	3.833	3.4	2.5	3.5	4.167	2.8	3.167	3.333	8	0.71	0.925	0	0	1	1			2	0.759	11	3
LCU_1076	inst_06	class_111	Female	Domestic	Year 1	Management	>=3.50	4	1	3	DeepSeek	1	1	0	1	2.333	3	2.25	2.333	2.6	3.833	3.5	3	3.2	2.833	2.75	9	0.65	1.01	1	1	1	1	0.507	1.88	2	0.927	1	3
LCU_1077	inst_08	class_136	Male	Domestic	Year 1	Engineering and computer science	2.50-2.99	2	1	2	Kimi	0	1	1	0	3	3	2.25	3.167	3.8	2.667	3.5	2.833	3.4	2.333	3	5	0.745	0.882	1	1	1	0	0.389	1.93	1	0.588	8
LCU_1079	inst_03	class_135	Female	Domestic	Year 2	Management	2.50-2.99	2	1	2	DeepSeek	0	1	1	0	3	4.25	3	2.6	3	3.2	2.75	2.833	3.2	2.833	2.75	5	0.655	1.003	0	1	1	1		3.17	2	0.964	5	2
LCU_1083	inst_08	class_082	Male	Domestic	Year 3	Economics	>=3.50	4	1	4	DeepSeek	1	0	1	0	3.5	3.25	2.75	3.667	3.4	2.667	4.5	3.5	3.4	2.167	3.25	7	0.86	0.763	1	0	1	1	0.568		1	0.862	13	4
LCU_1084	inst_02	class_067	Female	Domestic	Year 3	Social sciences	<2.50	1	1	3	Doubao	1	1	1	0	3.5	2.25	1.75	3	3	2.667	2.75	2.667	3	3	2.25	9	0.675	0.973	1	1	1	1	0.717	3.63	1	0.543	3	2
LCU_1085	inst_06	class_074	Female	International	Year 2	Social sciences	3.00-3.49	3	1	4	Tongyi Qianwen	1	1	1	1	3.5	2.25	2	3.833	2.4	2.5	2	2.5	3.6	2	3.5	5	0.837	0.784	1	1	1	1	0.469	3.37	3	0.858	3	3
LCU_1086	inst_05	class_025	Female	International	Year 3	Natural sciences	<2.50	1	1	4	DeepSeek	1	1	1	0	3.5	2.25	3.75	4.167	3	2	3.25	3.167	2.4	2.667	5	7	0.807	0.814	1	1	1	0	0.557	2.75	2	0.83	11
LCU_1087	inst_03	class_108	Female	Domestic	Year 1	Medicine and health	3.00-3.49	3	1	4	Tongyi Qianwen	1	1	0	0	3	1.75	3.25	2.667	1.8	3.333	2.75	3	3	2.667	2.75	8	0.579	1.133	1	0	1	1	0.313		1	0.717	6	4
LCU_1089	inst_05	class_072	Male	Domestic	Year 4 or above	Engineering and computer science	2.50-2.99	2	1	5	Doubao	1	0	1	0	3.167	3.25	3.75	2.667	2.8	3.667	2	3.5	3	2.833	2.25	8	0.373	1.759	1	0	1	1	0.705		0	1	14	2
LCU_1090	inst_03	class_030	Female	Domestic	Year 1	Management	>=3.50	4	1	4	Other	1	1	1	0	3.833	2.75	3	3.333	3.8	1.5	4.25	4	3.4	1.667	4	9	0.935	0.702	1	1	1	0	0.574	3.49	0	1	13
LCU_1091	inst_02	class_078	Male	Domestic	Year 4 or above	Other	>=3.50	4	1	4	Doubao	0	0	1	0	2.667	4	3.75	3.167	2.6	3	1.75	2.667	2.8	3.333	3.75	9	0.355	1.85	1	1	1	0	0.203	2.31	2	0.616	8
LCU_1092	inst_06	class_086	Female	Domestic	Year 2	Natural sciences	3.00-3.49	3	1	4	ChatGPT	1	1	1	0	2.5	3	1.75	2.5	2.2	3	1.75	3	3.8	2.833	2.5	7	0.542	1.211	1	0	1	1	0.369		1	0.669	9	4
LCU_1093	inst_04	class_044	Female	Domestic	Year 3	Humanities	2.50-2.99	2	1	4	DeepSeek	1	1	1	0	2.167	2.75	2.5	2.5	2.8	3.333	2	2.333	3.2	3.5	2.5	9	0.32	2.05	0	0	1	1			2	0.681	6	2
LCU_1094	inst_05	class_026	Male	Domestic	Year 2	Management	>=3.50	4	0	1	None	0	0	0	0	2.833	2.5	1	3.833	3.8	2.333	3.25	3.333	4	2.833	4	7	0.806	0.814	0	1	0	1		1.73				5
LCU_1095	inst_03	class_135	Female	Domestic	Year 2	Engineering and computer science	3.00-3.49	3	1	4	DeepSeek	1	0	1	0	4.333	3	2.5	2.833	3.4	2.833	3.25	4	3.8	3.333	3.25	5	0.824	0.797	1	0	1	0	0.543		2	0.438	11
LCU_1098	inst_03	class_037	Female	Domestic	Year 3	Management	3.00-3.49	3	1	4	Doubao	0	1	0	0	3	2.25	1.75	2.8	2	3.5	3.25	3	2.4	3.5	2.25	6	0.679	0.966	1	1	0	1	0.598	3.09				3
LCU_1099	inst_04	class_033	Female	Domestic	Year 4 or above	Management	3.00-3.49	3	1	2	DeepSeek	0	0	0	0	2.833	2.75	1.5	2.5	2.4	3.333	3.5	2.5	2.6	3.667	2.5	5	0.745	0.882	1	1	0	1	0.322	2.59				3
LCU_1101	inst_03	class_083	Female	Domestic	Year 2	Engineering and computer science	3.00-3.49	3	1	2	DeepSeek	0	1	0	0	4	3.25	1.5	3.167	4.2	2.333	4.25	3.333	2.8	2.667	2.75	7	0.921	0.713	1	1	1	1	0.767	4.61	3	0.848	15	4
LCU_1103	inst_04	class_130	Another/prefer not to say	Domestic	Year 3	Engineering and computer science	>=3.50	4	1	4	Kimi	1	0	1	0	2.667	3.25	2.5	3.5	3.8	2.667	2.667	2.833	3.4	2.833	3	8	0.832	0.789	0	1	1	1		1.63	0	0.883	7	2
LCU_1104	inst_07	class_041	Male	Domestic	Year 2	Engineering and computer science	3.00-3.49	3	1	3	ChatGPT	1	1	1	0	4.2	3.25	2	3.5	2.8	2.167	3.25	3.833	3	2.667	4.25	6	0.898	0.731	1	0	1	0	0.575		0	0.677	12
LCU_1105	inst_04	class_127	Female	Domestic	Year 4 or above	Management	>=3.50	4	0	1	None	0	0	0	0	3.667	2.75	2.25	3.667	3.4	3.167	3.25	2.833	2.8	2.667	3	6	0.784	0.837	0	1	1	1		2.68	0	0.626	9	2
LCU_1106	inst_04	class_056	Female	International	Year 2	Management	3.00-3.49	3	1	5	Doubao	1	0	0	0	2.667	2.25	3.75	3.333	4	3.2	3.667	2.5	3	3	2.75	5	0.725	0.906	0	1	1	1		2.06	3	0.733	7	2
LCU_1107	inst_04	class_100	Male	Domestic	Year 2	Management	2.50-2.99	2	1	2	Doubao	1	1	0	0	2.667	2	2.25	3.667	3.6	2.833	4.25	3.167	3	3.333	3.75	9	0.816	0.805	1	0	1	1	0.151		1	0.644	10	4
LCU_1108	inst_08	class_132	Female	Domestic	Year 1	Arts	<2.50	1	1	2	ChatGPT	0	1	0	0	2.167	3.25	3	2.8	3.2	4.333	3.25	2.667	4	3	3.5	5	0.292	2.247	1	1	1	1	0.256	2.95	2	0.614	4	3
LCU_1109	inst_03	class_102	Female	Domestic	Year 3	Engineering and computer science	>=3.50	4	1	4	Doubao	0	1	1	0	3.333	2.75	3.25	4.167	4	2.167	4.5	3.833	4.2	1.5	4.25	8	0.905	0.725	1	0	1	1	0.495		1	1	13	3
LCU_1110	inst_01	class_104	Female	Domestic	Year 4 or above	Social sciences	2.50-2.99	2	0	1	None	0	0	0	0	2.833	3	2.75	2.5	2.8	3.5	3.25	3.333	2.4	3.5	2	7	0.385	1.706	0	0	1	1			5	0.56	5	2
LCU_1111	inst_03	class_016	Female	Domestic	Year 2	Humanities	2.50-2.99	2	1	2	Other	1	1	1	0	3	3.5	1.75	3	2.2	3.167	3.75	3.6	2.2	3	2.25	9	0.752	0.873	1	1	1	1	0.358	3.63	2	0.627	8	3
LCU_1112	inst_04	class_120	Male	Domestic	Year 1	Economics	<2.50	1	1	5	DeepSeek	1	0	0	0	2.5	2.25	3.25	3	2.6	3.167	3.5	3	2.8	3	3.5	9	0.388	1.692	1	1	1	1	0.319	2.04	1	0.669	8	3
LCU_1114	inst_07	class_010	Male	Domestic	Year 3	Natural sciences	3.00-3.49	3	1	4	DeepSeek	1	0	0	0	3.167	2.75	3.5	3.667	4.8	2.5	3.75	2.167	3.6	3.167	2.75	6	0.798	0.823	1	1	1	1	0.408	3.55	4	0.569	6	3
LCU_1116	inst_05	class_066	Female	International	Year 3	Engineering and computer science	<2.50	1	1	3	Wenxin Yiyan	1	1	0	0	3	2.25	1.5	2.5	2.8	3.667	2.25	2.167	3	4.333	2.25	9	0.46	1.427	0	1	0	1		3.14				2
LCU_1121	inst_08	class_117	Female	Domestic	Year 2	Economics	2.50-2.99	2	1	2	Doubao	0	1	1	0	3.333	3	2.5	3.667	3	2.5	2.5	2.5	3	3.167	3.5	5	0.737	0.891	1	0	1	1	0.597		1	0.77	4	3
LCU_1122	inst_05	class_070	Another/prefer not to say	Domestic	Year 2	Engineering and computer science	<2.50	1	0	1	None	0	0	0	0	2.5	2.5	1	3.333	3.6	2.5	3.25	2.5	3.2	2.5	1.75	5	0.654	1.004	0	0	1	1			0	0.662	2	2
LCU_1124	inst_03	class_107	Female	Domestic	Year 3	Engineering and computer science	2.50-2.99	2	1	4	ChatGPT	0	0	0	0	3	2	2	2.8	3.4	3.5	2.25	3.167	1.8	3.667	2	6	0.469	1.401	1	1	0	1	0.463	2.91				3
LCU_1125	inst_03	class_048	Male	Domestic	Year 4 or above	Social sciences	>=3.50	4	1	3	ChatGPT	0	0	0	0	3	3.25	3	3.167	2.8	2.4	2.25	4	3.4	2.167	2.75	9	0.759	0.865	1	0	1	1	0.55		0	1	11	2
LCU_1126	inst_08	class_021	Another/prefer not to say	Domestic	Year 3	Natural sciences	2.50-2.99	2	1	5	Doubao	1	1	1	0	5	3.25	2	3.5	2.75	2	3.5	4.167	3	2.833	3.25	8	0.95	0.691	1	1	1	1	0.854	4.87	0	0.981	11	4
LCU_1128	inst_01	class_128	Male	International	Year 2	Management	3.00-3.49	3	1	2	Other	0	1	1	0	3.667	4	2	1.333	1.2	3	2.75	2.6	3.2	2.833	3.25	8	0.736	0.892	1	1	1	1	0.717	4.13	2	0.759	8	5
LCU_1129	inst_04	class_127	Female	Domestic	Year 2	Management	2.50-2.99	2	1	2	DeepSeek	0	0	1	0	2.833	3.5	2.25	2.5	2.4	4.167	2.75	2.167	2.2	4.333	3.5	8	0.56	1.173	0	1	1	1		1.92	1	0.404	4	2
LCU_1131	inst_03	class_083	Male	Domestic	Year 4 or above	Social sciences	<2.50	1	1	2	ChatGPT	0	0	0	1	4	2.5	2	1.833	3	3.4	4.25	3.167	3	2.5	3.75	9	0.696	0.944	1	0	1	1	0.664		0	0.871	8	3
LCU_1133	inst_08	class_136	Male	Domestic	Year 2	Medicine and health	<2.50	1	1	5	DeepSeek	1	1	1	0	4.167	3.5	2.25	3.5	2.4	2.667	3.5	3	2.6	3.167	2.25	6	0.814	0.806	0	1	1	1		2.27	2	0.568	3	2
LCU_1134	inst_06	class_093	Female	Domestic	Year 1	Natural sciences	>=3.50	4	1	4	DeepSeek	1	0	1	0	3.167	2	2.25	3	3.2	2.833	3	3.833	3	2.833	3.25	6	0.783	0.839	0	0	1	1			0	0.834	13	4
LCU_1136	inst_04	class_125	Male	International	Year 3	Humanities	3.00-3.49	3	0	1	None	0	0	0	0	2.5	3	2.25	2.167	2.6	3.667	2.75	2.667	3	2.667	3.25	6	0.318	2.065	0	1	1	1		1.54	2	0.611	6	3
LCU_1139	inst_08	class_113	Female	Domestic	Year 3	Humanities	3.00-3.49	3	0	1	None	0	0	0	0	2.667	3.25	1.75	3.2	3.4	2.333	2.75	2.5	3	2.167	2.25	9	0.557	1.178	0	0	1	1			1	0.856	4	3
LCU_1143	inst_03	class_016	Female	Domestic	Year 1	Management	3.00-3.49	3	1	3	Doubao	1	1	1	0	4.333	2.25	3.25	3.5	3	2.167	3.25	4	3.6	2.333	3.5	6	0.899	0.731	1	0	1	0	0.751		2	0.628	5
LCU_1144	inst_05	class_013	Female	Domestic	Year 1	Management	3.00-3.49	3	1	5	DeepSeek	1	1	1	0	3	2.5	3.25	3.5	4.4	2.333	4	2.6	3	2.833	3.25	7	0.819	0.801	1	0	1	0	0.203		3	0.84	7
LCU_1145	inst_03	class_102	Male	Domestic	Year 2	Engineering and computer science	<2.50	1	1	4	Kimi	1	1	1	0	3.333	3.25	2.5	4.5	3.2	2.5	4	3.833	3	2.333	3.5	6	0.835	0.787	1	0	1	1	0.745		1	1	12	4
LCU_1147	inst_02	class_006	Male	Domestic	Year 2	Natural sciences	3.00-3.49	3	1	2	ChatGPT	1	0	0	0	3.833	2.75	1.25	3.667	3	2	3.25	3.833	3.4	2.333	4.25	7	0.922	0.712	1	1	1	1	0.822	3.66	0	0.988	12	3
LCU_1148	inst_03	class_135	Male	Domestic	Year 1	Social sciences	>=3.50	4	1	3	ChatGPT	1	1	1	0	3	3.25	2	3	3.6	2.833	3.75	3	4.4	1.667	4	8	0.837	0.785	1	0	1	1	0.713		0	0.933	12	5
LCU_1149	inst_05	class_032	Female	Domestic	Year 2	Natural sciences	>=3.50	4	1	5	Doubao	1	1	1	0	3.5	2.25	2	3.667	3.4	2.333	4.25	2.167	2.2	3.4	4	6	0.913	0.719	0	0	1	1			1	0.658	9	3
LCU_1151	inst_02	class_080	Female	Domestic	Year 4 or above	Engineering and computer science	3.00-3.49	3	1	5	Doubao	1	1	1	0	3.5	1.75	2.5	3.667	2.4	3.333	2.667	3.167	2.6	2.833	3.5	5	0.705	0.932	0	1	1	1		3.22	3	0.605	11	3
LCU_1152	inst_04	class_130	Female	Domestic	Year 2	Engineering and computer science	>=3.50	4	1	5	DeepSeek	0	1	1	0	3	2.75	3.5	2.167	2.8	4	2.5	2.333	2.6	2.5	3	5	0.46	1.429	0	0	0	0
LCU_1155	inst_05	class_032	Female	Domestic	Year 1	Agriculture	<2.50	1	1	2	Doubao	1	0	1	0	3.5	2.5	3.25	4.6	3.2	1.667	3.75	3	2.8	3	2.75	7	0.81	0.81	1	1	0	1	0.286	3.19				3
LCU_1158	inst_06	class_093	Female	Domestic	Year 1	Economics	3.00-3.49	3	1	3	Doubao	0	0	1	0	2.667	1.75	2	3.167	2.4	3	2.5	3.333	2	3	3	6	0.597	1.1	0	0	1	1			2	0.718	10	2
LCU_1159	inst_03	class_135	Female	Domestic	Year 3	Humanities	3.00-3.49	3	1	5	Doubao	1	1	1	0	3	2.5	2.75	2.333	2.4	3.333	2.5	3.5	2.4	3.167	2.75	8	0.463	1.417	0	0	1	0			5	0.637	4
LCU_1160	inst_01	class_081	Another/prefer not to say	Domestic	Year 2	Social sciences	3.00-3.49	3	0	1	None	0	0	0	0	2.5	2.5	1.25	2.8	3.4	1.833	3.25	2.8	3.2	2.167	1.75	5	0.774	0.849	0	1	1	1		2.79	1	0.898	1	1
LCU_1162	inst_06	class_111	Female	Domestic	Year 4 or above	Social sciences	>=3.50	4	1	4	DeepSeek	1	1	1	0	3.333	2.75	2.25	3.5	3.8	2.667	3.75	2.833	3.4	2.833	4	6	0.875	0.751	1	1	1	1	0.205	3.07	3	0.777	13	3
LCU_1163	inst_04	class_112	Male	Domestic	Year 2	Humanities	<2.50	1	1	5	DeepSeek	1	1	1	0	3	1.5	3.75	2.5	3	2.833	2.5	3.2	3.25	2.833	1.75	7	0.358	1.833	1	0	1	1	0.596		0	0.723	2	3
LCU_1164	inst_06	class_093	Female	Domestic	Year 3	Humanities	>=3.50	4	1	3	DeepSeek	1	0	1	0	2.833	2.75	2.75	3.167	3	3.333	3	2.667	2.8	2.5	2.75	7	0.692	0.948	0	0	1	0			3	0.764	5
LCU_1165	inst_03	class_126	Male	Domestic	Year 2	Natural sciences	3.00-3.49	3	1	4	DeepSeek	1	1	0	0	3.167	3.5	1.667	3	2.6	2.833	3	3.5	2.6	3	3.25	7	0.773	0.849	0	0	1	1			1	0.833	14	4
LCU_1166	inst_08	class_113	Female	Domestic	Year 2	Engineering and computer science	3.00-3.49	3	1	3	DeepSeek	1	1	1	0	3.667	3	2.75	3.167	3	3	3.25	2.5	3	2.5	3.5	7	0.795	0.826	1	1	1	0	0.447	3.48	1	0.739	15
LCU_1168	inst_04	class_009	Male	Domestic	Year 3	Social sciences	2.50-2.99	2	1	2	Doubao	0	0	0	0	3.667	4.25	1.75	1.5	3.6	4.5	2.25	3.167	3	4.333	3	7	0.449	1.464	1	0	1	0	0.456		3	0.591	10
LCU_1169	inst_04	class_125	Female	Domestic	Year 4 or above	Social sciences	3.00-3.49	3	0	1	None	0	0	0	0	2.667	2.5	1.5	3.167	3.4	2.667	3.75	3.667	2.8	3	2.5	8	0.659	0.996	0	0	1	1			2	0.736	3	3
LCU_1170	inst_05	class_020	Male	Domestic	Year 1	Management	>=3.50	4	1	3	ChatGPT	1	0	0	1	2.833	3.25	2.5	4.167	3.75	2.667	4	3.167	3.8	2.333	3.5	5	0.902	0.728	1	0	1	1	0.226		0	0.822	10	4
LCU_1171	inst_01	class_073	Male	Domestic	Year 1	Natural sciences	3.00-3.49	3	1	5	DeepSeek	1	0	1	0	3.833	3	2.75	3.667	3.75	2.167	3.25	3.5	3.25	1.833	3.75	9	0.862	0.762	1	0	1	0	0.526		0	1	11
LCU_1172	inst_01	class_043	Female	Domestic	Year 1	Social sciences	>=3.50	4	0	1	None	0	0	0	0	2.667	2.75	1.25	3	2.6	2.5	3	3	3.4	2.833	2.25	8	0.674	0.975	0	0	1	1			1	0.513	4	3
LCU_1176	inst_03	class_037	Male	Domestic	Year 2	Arts	>=3.50	4	0	1	None	0	0	0	0	3	3	2.25	3.5	3.4	2.5	4.25	3.5	3.6	2.333	4.25	6	0.702	0.935	0	1	1	1		4.23	0	0.674	9	4
LCU_1177	inst_03	class_048	Male	Domestic	Year 2	Arts	>=3.50	4	1	2	DeepSeek	1	1	0	0	3.167	2.5	2.75	2.667	4.4	2.667	4	4.5	4	3.167	3	9	0.757	0.867	1	1	1	0	0.503	2.78	1	1	11
LCU_1178	inst_08	class_118	Female	Domestic	Year 3	Medicine and health	2.50-2.99	2	1	3	Doubao	1	1	0	0	2.833	3.25	3	4.333	4.2	2.333	3.75	3.333	4	2.667	3.75	8	0.832	0.789	0	1	1	1		2.71	1	0.769	14	3
LCU_1180	inst_02	class_059	Male	Domestic	Year 3	Agriculture	3.00-3.49	3	0	1	None	0	0	0	0	2.5	2.5	2.5	4.167	3.8	2	3.5	3.167	3.4	1.833	3.5	9	0.542	1.211	0	1	1	1		2.74	1	0.784	12	4
LCU_1182	inst_06	class_086	Male	Domestic	Year 3	Engineering and computer science	3.00-3.49	3	1	5	DeepSeek	1	0	1	1	2.833	3	2.25	3.333	3.8	2.5	4.25	3.833	3.6	2.5	3.5	6	0.768	0.855	1	1	1	1	0.478	1.98	0	0.87	11	2
LCU_1185	inst_05	class_029	Female	Domestic	Year 3	Management	2.50-2.99	2	1	3	Doubao	0	0	1	0	3.5	4.25	3.5	2.667	3.4	3.167	2	3.833	3.4	2.667	3	8	0.585	1.122	1	1	1	1	0.493	5	0	0.957	11	2
LCU_1186	inst_03	class_079	Female	Domestic	Year 1	Management	>=3.50	4	1	5	DeepSeek	1	1	1	0	2.333	3.25	3	3.167	3	3.333	3.25	2.667	2.25	3.167	3.25	7	0.684	0.96	1	1	1	1	0.29	2.65	4	0.703	9	3
LCU_1188	inst_05	class_069	Male	Domestic	Year 1	Engineering and computer science	<2.50	1	1	4	DeepSeek	1	1	1	0	2.833	2.5	2.5	2.5	2.2	3.833	4.25	3.167	2.8	2.833	3.25	9	0.49	1.34	1	0	1	1	0.034		2	0.512	8	2
LCU_1190	inst_06	class_115	Female	Domestic	Year 1	Management	<2.50	1	1	2	DeepSeek	0	0	0	0	2	1	2	2.833	2.6	2.833	3.5	2.5	2	3.667	3	9	0.558	1.177	1	0	1	1	0.363		0	0.68	4	2
LCU_1191	inst_08	class_063	Male	Domestic	Year 4 or above	Natural sciences	3.00-3.49	3	1	4	Kimi	1	1	1	0	3.5	3	2	2.833	3.8	2.833	2.25	3.667	4.2	1.6	3	8	0.717	0.916	0	0	1	0			0	0.965	9
LCU_1193	inst_01	class_104	Male	Domestic	Year 4 or above	Social sciences	3.00-3.49	3	1	4	DeepSeek	0	1	0	0	3.5	3.25	3	3.167	3.8	2.833	4	3.333	3.4	1.4	3.5	8	0.816	0.804	1	1	1	1	0.37	3.42	2	1	10	4
LCU_1194	inst_06	class_097	Male	Domestic	Year 2	Medicine and health	3.00-3.49	3	1	5	Doubao	1	1	0	0	3	2.75	3.25	3.667	3	3	3	3.2	2.8	4.5	2	7	0.72	0.913	0	0	1	1			5	0.459	3	2
LCU_1196	inst_05	class_027	Female	Domestic	Year 1	Engineering and computer science	<2.50	1	1	3	ChatGPT	1	0	1	0	2.833	3.25	3	3.833	3.4	2.667	4.25	3.5	3.2	2.167	3.5	5	0.754	0.871	1	0	1	0	0.464		0	0.964	13
LCU_1197	inst_08	class_113	Male	Domestic	Year 2	Management	<2.50	1	1	3	ChatGPT	0	0	1	0	3.667	2.75	2.75	3	2.8	2.833	3	2.833	3	3.5	3	6	0.707	0.929	1	1	1	1	0.529	2.72	3	0.475	8	4
LCU_1198	inst_01	class_109	Female	Domestic	Year 1	Medicine and health	3.00-3.49	3	1	5	Doubao	1	1	1	0	3.667	3.25	3.5	3.167	2	3	3.25	3.333	2	3.5	4.5	5	0.761	0.863	1	1	1	1	0.704	3.43	2	0.695	12	4
LCU_1199	inst_08	class_091	Male	Domestic	Year 4 or above	Medicine and health	3.00-3.49	3	1	4	Doubao	1	0	1	1	2.833	1.75	2.5	3.167	2	2.333	3.25	3	2	3.667	2.75	5	0.74	0.887	1	1	1	1	0.261	2.17	1	0.634	10	3
LCU_1200	inst_03	class_102	Female	Domestic	Year 2	Economics	2.50-2.99	2	1	2	DeepSeek	1	1	0	0	2.167	3.75	3.5	2.5	3	3.5	2.5	3	1.8	4.167	2.75	8	0.36	1.824	1	0	1	1	0.353		4	0.376	3	3

## Sheet: retention_1200
case_id	retained_T2_clean	retained_T3_complete_case	gender	student_type	year_level	discipline	gpa_band	gpa_band_num	genai_user_T1	ai_use_frequency_T1	primary_tool_T1	use_scene_learning_research_T1	use_scene_practical_tasks_T1	use_scene_life_assistance_T1	use_scene_emotional_support_T1	LCU_T1_score	TGS_T1_score	AOR_T1_score	SRL_T1baseline_score	ASE_T1baseline_score	PRO_T1baseline_score	ENG_T1baseline_score	predicted_T3_retention_probability	ipw_retention_weight
LCU_0001	1	1	Female	Domestic	Year 2	Engineering and computer science	2.50-2.99	2	1	2	DeepSeek	0	0	1	0	3.333	3	2.5	3	3.2	3.333	3.25	0.707	0.928
LCU_0002	1	1	Female	Domestic	Year 3	Economics	>=3.50	4	1	5	DeepSeek	1	1	0	0	2	2	1.25	3	2.6	3.167	3.5	0.585	1.123
LCU_0003	1	1	Male	Domestic	Year 4 or above	Humanities	3.00-3.49	3	1	5	DeepSeek	1	1	1	0	3.5	2.25	2	4.333	3.8	1.667	4	0.908	0.723
LCU_0004	1	1	Male	Domestic	Year 4 or above	Engineering and computer science	2.50-2.99	2	1	5	Doubao	0	1	1	0	3.667	3.75	2.5	4	3.2	2.833	3.5	0.806	0.814
LCU_0005	1	0	Female	Domestic	Year 3	Social sciences	>=3.50	4	1	4	ChatGPT	1	0	0	0	4.5	4	2.25	2.667	2.6	3.167	3	0.849	0.774
LCU_0006	1	1	Female	Domestic	Year 1	Management	>=3.50	4	1	5	DeepSeek	0	1	1	0	3.5	3.5	4.25	3.333	2.4	2.5	3.5	0.834	0.788
LCU_0007	1	1	Male	Domestic	Year 2	Management	>=3.50	4	1	3	DeepSeek	1	1	1	0	3.333	2.25	2	3.833	4.2	2.167	3.25	0.908	0.723
LCU_0008	1	1	Female	International	Year 4 or above	Social sciences	>=3.50	4	1	3	DeepSeek	0	1	0	0	3.5	1.75	2.75	2.5	2.8	3.667	2.25	0.699	0.94
LCU_0009	1	1	Female	Domestic	Year 1	Engineering and computer science	3.00-3.49	3	1	3	Kimi	1	0	0	0	3.333	2.5	3	2	3.6	3.667	3.5	0.595	1.104
LCU_0010	1	1	Female	International	Year 2	Management	3.00-3.49	3	1	3	DeepSeek	1	0	0	0	3.167	4	2.75	3.5	3	2.5	4	0.9	0.73
LCU_0011	0	0	Female	Domestic	Year 1	Humanities	2.50-2.99	2	1	3	DeepSeek	1	1	0	0	2.333	3.5	2.25	2.167	1.75	3.833	2.25	0.358	1.834
LCU_0012	0	0	Female	Domestic	Year 1	Engineering and computer science	2.50-2.99	2	1	2	DeepSeek	1	0	1	0	3.333	2.75	2.25	1.833	2.4	3.5	2.5	0.506	1.298
LCU_0013	0	0	Female	Domestic	Year 4 or above	Humanities	2.50-2.99	2	1	4	DeepSeek	1	1	1	0	3.8	3	3.5	2.667	2.4	2.5	3	0.676	0.972
LCU_0014	1	0	Female	Domestic	Year 1	Management	<2.50	1	1	2	ChatGPT	0	1	1	0	2	3	3	1.833	2.2	2.667	2.5	0.372	1.767
LCU_0015	1	1	Male	International	Year 3	Engineering and computer science	>=3.50	4	1	3	Doubao	0	1	0	0	3.167	3.75	2.5	2.333	3.2	3.167	3.25	0.736	0.892
LCU_0016	0	0	Male	Domestic	Year 1	Engineering and computer science	>=3.50	4	1	3	Kimi	1	0	0	1	1.667	2.75	3.75	2.167	3.2	3	2.75	0.417	1.574
LCU_0017	1	1	Female	Domestic	Year 2	Natural sciences	>=3.50	4	1	5	ChatGPT	1	1	1	0	2.833	2	3.5	3	4	2.167	3.5	0.771	0.852
LCU_0018	1	1	Male	Domestic	Year 3	Engineering and computer science	3.00-3.49	3	1	5	DeepSeek	1	0	1	0	4.167	4.5	3.25	4	3	2.5	4.75	0.909	0.722
LCU_0019	1	1	Male	Domestic	Year 3	Management	3.00-3.49	3	1	4	DeepSeek	1	1	0	0	2.833	2.5	1.5	3.333	4.2	2.833	4	0.806	0.815
LCU_0020	0	0	Female	Domestic	Year 1	Economics	2.50-2.99	2	1	4	Doubao	1	1	0	1	3.167	2.25	2.667	2	3.2	3	2	0.379	1.734
LCU_0021	1	1	Male	Domestic	Year 4 or above	Engineering and computer science	2.50-2.99	2	1	2	Tongyi Qianwen	0	1	1	0	3	2.5	2.75	2.333	2.2	2.5	1.75	0.498	1.319
LCU_0022	1	1	Male	Domestic	Year 4 or above	Humanities	<2.50	1	1	4	DeepSeek	0	1	1	1	2.667	4	3.25	3.333	3.8	2	2.75	0.592	1.109
LCU_0023	1	1	Female	Domestic	Year 1	Other	3.00-3.49	3	1	3	Kimi	0	1	0	1	3.167	3.25	2.75	4	3.8	2.5	4	0.736	0.892
LCU_0024	1	1	Male	Domestic	Year 2	Engineering and computer science	2.50-2.99	2	1	2	DeepSeek	1	0	1	1	3.167	2.75	2.25	2.833	2.75	3.2	3.5	0.694	0.947
LCU_0025	1	0	Male	Domestic	Year 4 or above	Arts	2.50-2.99	2	1	3	DeepSeek	1	1	0	0	2	1.75	2	3.167	2.6	2.667	3	0.457	1.436
LCU_0026	1	1	Female	Domestic	Year 3	Natural sciences	>=3.50	4	1	2	Wenxin Yiyan	0	1	0	0	3.333	1.5	1.5	2.667	3.8	2.5	2.75	0.807	0.813
LCU_0027	1	1	Male	Domestic	Year 1	Management	3.00-3.49	3	1	3	DeepSeek	0	1	0	0	3.5	3	1.5	2.833	3.6	3.333	3.25	0.797	0.824
LCU_0028	1	1	Female	Domestic	Year 4 or above	Natural sciences	2.50-2.99	2	0	1	None	0	0	0	0	2.667	2.5	1.25	3.833	2.8	3	3.25	0.619	1.06
LCU_0029	1	1	Female	Domestic	Year 2	Engineering and computer science	>=3.50	4	1	3	DeepSeek	1	0	1	0	3.167	2	2.75	4	3.6	3.333	4.5	0.877	0.749
LCU_0030	1	1	Male	Domestic	Year 3	Social sciences	2.50-2.99	2	1	2	Kimi	1	1	0	0	3.167	3.5	2.25	4.333	3.4	1.833	2.5	0.846	0.776
LCU_0031	1	1	Female	Domestic	Year 3	Humanities	2.50-2.99	2	1	2	DeepSeek	1	1	1	1	3.5	3.25	2.25	3.333	2.5	2.5	3.25	0.79	0.831
LCU_0032	1	0	Female	Domestic	Year 3	Agriculture	2.50-2.99	2	1	2	Kimi	1	0	1	0	2.167	2.25	1.25	2.333	3	3	3	0.373	1.758
LCU_0033	1	1	Male	Domestic	Year 1	Humanities	2.50-2.99	2	1	3	Tongyi Qianwen	1	0	1	0	2.833	3	1.5	3.667	2.8	3	3.75	0.77	0.853
LCU_0034	1	1	Male	Domestic	Year 4 or above	Engineering and computer science	3.00-3.49	3	1	3	Doubao	1	0	1	0	2.833	2.75	2.5	4.333	4	2	3.25	0.851	0.772
LCU_0035	1	1	Female	Domestic	Year 1	Engineering and computer science	>=3.50	4	1	4	Doubao	1	1	1	0	3	2.5	3.25	2.667	2.6	3	3.5	0.702	0.936
LCU_0036	1	1	Male	Domestic	Year 1	Social sciences	3.00-3.49	3	1	4	DeepSeek	1	1	1	1	4.5	4.5	1.75	2.5	3.6	2.667	2.5	0.832	0.789
LCU_0037	1	1	Female	Domestic	Year 4 or above	Economics	>=3.50	4	1	5	ChatGPT	1	0	1	0	3.333	3.25	2.25	3.5	3	3	3.25	0.779	0.843
LCU_0038	1	0	Female	Domestic	Year 3	Humanities	3.00-3.49	3	1	3	Doubao	1	0	1	0	3	3	3.25	3.167	3.4	3.833	3	0.598	1.098
LCU_0039	1	1	Female	Domestic	Year 4 or above	Medicine and health	2.50-2.99	2	1	4	DeepSeek	1	1	0	0	3.333	2.75	2	2.667	3.4	2.833	1.5	0.572	1.147
LCU_0040	1	1	Female	Domestic	Year 1	Management	3.00-3.49	3	1	4	DeepSeek	1	1	0	0	3.333	3.25	2.75	3.333	2.6	2.667	3.25	0.815	0.805
LCU_0041	1	1	Male	Domestic	Year 3	Engineering and computer science	2.50-2.99	2	1	2	DeepSeek	1	1	1	0	4	3	3.5	3.5	2.2	3.5	4.5	0.807	0.814
LCU_0042	1	1	Male	Domestic	Year 1	Management	3.00-3.49	3	1	4	DeepSeek	1	1	0	0	3.167	2.5	3.75	2.833	2.8	3.5	2.75	0.6	1.094
LCU_0043	0	0	Female	Domestic	Year 3	Agriculture	<2.50	1	1	3	Doubao	1	1	1	1	3.333	3.25	2.5	3.333	2.8	2.5	3.75	0.614	1.069
LCU_0044	1	1	Female	Domestic	Year 1	Medicine and health	3.00-3.49	3	1	3	DeepSeek	1	0	1	1	2.667	4.5	2.25	2.333	2.6	3	3.5	0.709	0.927
LCU_0045	1	1	Male	Domestic	Year 2	Medicine and health	2.50-2.99	2	1	3	ChatGPT	0	0	1	0	3.333	3	3	3.833	2.8	2.167	3	0.817	0.804
LCU_0046	1	0	Female	Domestic	Year 4 or above	Humanities	<2.50	1	1	3	Doubao	0	0	1	0	2	4	3	3.167	2.8	2.667	2.5	0.459	1.431
LCU_0047	1	1	Female	Domestic	Year 1	Engineering and computer science	<2.50	1	1	4	ChatGPT	1	1	0	0	3.833	2.75	3	4.167	2.2	3.167	3.75	0.785	0.837
LCU_0048	1	1	Female	Domestic	Year 4 or above	Engineering and computer science	>=3.50	4	1	5	Kimi	1	1	1	0	3.333	3	3	4.5	4.8	2.167	3.5	0.895	0.734
LCU_0049	1	0	Male	Domestic	Year 2	Medicine and health	2.50-2.99	2	0	1	None	0	0	0	0	3.5	3.75	1.25	3.5	3.6	2.667	3	0.71	0.924
LCU_0050	1	0	Male	Domestic	Year 3	Management	<2.50	1	1	3	DeepSeek	1	0	1	0	3.167	3.75	3.5	3	4.4	2.333	3.25	0.666	0.986
LCU_0051	1	1	Male	Domestic	Year 3	Management	2.50-2.99	2	1	3	Doubao	0	0	0	0	3	3.5	2.25	3.667	2.6	2.333	3.25	0.797	0.824
LCU_0052	1	1	Male	Domestic	Year 1	Management	3.00-3.49	3	1	5	Doubao	1	1	1	0	3.167	2.25	3	1.833	3	3.333	3.5	0.567	1.157
LCU_0053	1	1	Female	Domestic	Year 4 or above	Natural sciences	3.00-3.49	3	1	5	Wenxin Yiyan	0	1	1	0	3.667	2.5	2.75	4	3.6	3.167	3.25	0.824	0.797
LCU_0054	1	0	Female	Domestic	Year 3	Engineering and computer science	3.00-3.49	3	1	5	Doubao	1	1	1	0	3	3.333	3	4	4.6	2.667	3.5	0.774	0.848
LCU_0055	1	1	Male	Domestic	Year 2	Natural sciences	3.00-3.49	3	1	2	DeepSeek	1	0	1	0	2.833	2.5	2	2.667	2.4	3.333	2.75	0.669	0.981
LCU_0056	1	1	Male	Domestic	Year 1	Economics	2.50-2.99	2	1	2	Doubao	1	0	1	0	3	3	2.75	2	3.2	4.167	3	0.389	1.686
LCU_0057	1	0	Female	Domestic	Year 4 or above	Engineering and computer science	2.50-2.99	2	1	5	DeepSeek	1	1	0	0	3.833	3	2	1.833	2.2	3.5	2	0.462	1.42
LCU_0058	1	1	Female	Domestic	Year 4 or above	Medicine and health	<2.50	1	1	3	Kimi	1	1	0	0	3.8	4.5	2.5	2.667	2	2.5	3	0.741	0.887
LCU_0059	1	0	Male	Domestic	Year 3	Humanities	<2.50	1	1	3	DeepSeek	0	0	1	0	3	2.5	1.75	2.667	2	3.167	2.75	0.491	1.336
LCU_0060	1	1	Female	Domestic	Year 2	Engineering and computer science	3.00-3.49	3	1	4	DeepSeek	1	1	1	0	3	2	2	3.167	3.8	2	2.5	0.743	0.884
LCU_0061	1	1	Male	Domestic	Year 4 or above	Medicine and health	3.00-3.49	3	1	4	ChatGPT	0	1	1	1	4	2.5	3.5	2.333	3.6	2	2.25	0.718	0.915
LCU_0062	1	1	Female	Domestic	Year 2	Social sciences	<2.50	1	1	2	DeepSeek	0	1	0	0	4	2.5	3.25	2.833	3.4	3.5	2.25	0.611	1.074
LCU_0063	1	1	Female	Domestic	Year 4 or above	Social sciences	>=3.50	4	1	5	DeepSeek	1	1	1	0	4.167	3	2.25	3.167	3.8	3.333	2.75	0.827	0.794
LCU_0064	1	1	Female	Domestic	Year 1	Engineering and computer science	<2.50	1	1	3	DeepSeek	0	0	1	0	3.167	3.75	1.75	2.5	1.4	3.667	2	0.457	1.438
LCU_0065	0	0	Male	Domestic	Year 1	Natural sciences	<2.50	1	1	2	Doubao	0	0	0	0	2.833	3.25	2.25	2.2	3.2	3.5	2.75	0.477	1.376
LCU_0066	1	0	Female	Domestic	Year 3	Engineering and computer science	2.50-2.99	2	0	1	None	0	0	0	0	2.5	2.25	1.5	2.667	2.4	3.667	2.25	0.262	2.509
LCU_0067	1	1	Female	Domestic	Year 3	Humanities	2.50-2.99	2	1	5	DeepSeek	1	1	1	1	3.167	3.5	2.75	2.833	2.4	3.333	3.5	0.583	1.126
LCU_0068	1	0	Female	Domestic	Year 2	Management	2.50-2.99	2	1	2	ChatGPT	1	1	0	1	3.167	2.75	2.333	3.833	3.2	1.667	2.75	0.861	0.763
LCU_0069	1	1	Female	Domestic	Year 4 or above	Management	2.50-2.99	2	1	4	Doubao	1	0	1	0	2.333	2.5	3.5	3	3.25	3.167	3.5	0.564	1.165
LCU_0070	1	1	Female	Domestic	Year 2	Management	2.50-2.99	2	1	5	DeepSeek	1	1	1	0	3.833	3.25	2.25	4.333	2.6	2.333	3	0.88	0.746
LCU_0071	1	0	Male	Domestic	Year 2	Engineering and computer science	3.00-3.49	3	1	4	DeepSeek	1	0	0	0	3.333	2.5	3.75	3	2.6	2.5	4	0.759	0.865
LCU_0072	1	0	Male	Domestic	Year 1	Management	2.50-2.99	2	1	4	DeepSeek	1	0	0	0	3	3.5	3	2.5	3.4	3.167	2	0.499	1.315
LCU_0073	1	1	Female	Domestic	Year 4 or above	Medicine and health	2.50-2.99	2	1	2	Tongyi Qianwen	0	0	1	0	2.5	4	3.75	1.5	2.6	3.833	2.5	0.332	1.976
LCU_0074	0	0	Male	Domestic	Year 4 or above	Natural sciences	3.00-3.49	3	0	1	None	0	0	0	0	1.833	2.5	2.75	2.833	4	2.833	3.75	0.44	1.493
LCU_0075	1	1	Female	Domestic	Year 1	Engineering and computer science	3.00-3.49	3	0	1	None	0	0	0	0	1.5	2.25	2.25	3.333	4.2	3	3.5	0.417	1.577
LCU_0076	0	0	Female	Domestic	Year 4 or above	Agriculture	<2.50	1	1	3	Doubao	0	1	1	0	3.333	3.5	2.5	2.833	3.4	3.333	3.75	0.518	1.267
LCU_0077	1	1	Female	Domestic	Year 3	Management	>=3.50	4	1	4	DeepSeek	1	0	1	1	1.833	1.75	3	3.167	3	2.5	3	0.64	1.025
LCU_0078	1	1	Female	Domestic	Year 3	Medicine and health	2.50-2.99	2	1	4	ChatGPT	0	0	1	0	2.833	2.75	3.25	2.5	2.4	3.167	2.75	0.481	1.364
LCU_0079	1	0	Male	Domestic	Year 2	Agriculture	2.50-2.99	2	1	4	DeepSeek	1	0	1	0	3	3.25	2.5	2.833	2.4	3.833	3	0.399	1.648
LCU_0080	1	1	Female	Domestic	Year 2	Humanities	3.00-3.49	3	1	2	Kimi	0	1	1	1	2.333	3	4	4.5	4.2	2.5	4	0.831	0.79
LCU_0081	1	1	Female	Domestic	Year 1	Engineering and computer science	2.50-2.99	2	1	5	Wenxin Yiyan	1	1	1	0	4	4.25	1	3.5	2.8	2.333	3	0.853	0.77
LCU_0082	1	0	Male	Domestic	Year 1	Social sciences	3.00-3.49	3	1	3	DeepSeek	1	1	1	0	3.167	3	3.75	2.667	2.8	2.667	2.5	0.645	1.018
LCU_0083	0	0	Female	Domestic	Year 1	Arts	2.50-2.99	2	0	1	None	0	0	0	0	3	3.5	2.5	3.333	3.4	3.833	4.5	0.478	1.375
LCU_0084	0	0	Male	Domestic	Year 2	Economics	>=3.50	4	1	5	DeepSeek	1	1	0	0	3.5	2.75	3	4	2.8	3.833	3	0.733	0.896
LCU_0085	1	1	Female	Domestic	Year 1	Management	>=3.50	4	1	3	ChatGPT	0	1	1	0	3.333	3.25	2	3.333	4.4	2.333	4	0.914	0.718
LCU_0086	1	1	Female	International	Year 1	Engineering and computer science	>=3.50	4	1	3	Kimi	0	0	0	0	2.333	3	1.25	4.667	4	2.333	4.5	0.939	0.699
LCU_0087	1	1	Male	Domestic	Year 4 or above	Engineering and computer science	<2.50	1	1	4	DeepSeek	1	0	0	0	2.833	3.25	2	3.167	3.2	2.333	3	0.625	1.05
LCU_0088	1	0	Female	Domestic	Year 1	Economics	<2.50	1	1	2	Doubao	1	1	0	0	2.667	2.75	3	2.5	3	3.5	3	0.395	1.664
LCU_0089	1	1	Male	Domestic	Year 1	Engineering and computer science	<2.50	1	1	3	Doubao	1	0	0	0	4	4.5	1.75	4.167	4	1.333	3.75	0.921	0.713
LCU_0090	0	0	Male	Domestic	Year 2	Management	3.00-3.49	3	1	4	ChatGPT	1	0	1	0	3	3.75	3	2.333	3	3.833	2.25	0.519	1.264
LCU_0091	1	1	Male	Domestic	Year 2	Natural sciences	<2.50	1	1	4	DeepSeek	1	1	1	1	2.667	1.75	3.25	2.667	2.8	4.333	2.5	0.304	2.159
LCU_0092	1	1	Male	Domestic	Year 3	Natural sciences	2.50-2.99	2	1	4	Kimi	1	1	0	0	3	2.75	3.25	4	3.6	2.167	3	0.747	0.879
LCU_0093	1	1	Female	Domestic	Year 1	Engineering and computer science	2.50-2.99	2	1	4	Other	0	0	1	0	3.667	2.25	1.25	2.8	2.4	3.5	2.75	0.659	0.996
LCU_0094	1	0	Male	Domestic	Year 2	Arts	>=3.50	4	1	4	DeepSeek	0	1	1	0	2.167	1.75	3.5	2.667	2.4	2.5	2.5	0.439	1.496
LCU_0095	1	1	Another/prefer not to say	Domestic	Year 2	Humanities	3.00-3.49	3	1	3	Tongyi Qianwen	1	1	0	0	3.2	3	3.25	2	3.2	3.667	3.25	0.703	0.934
LCU_0096	1	1	Male	Domestic	Year 1	Engineering and computer science	3.00-3.49	3	1	2	Kimi	1	0	0	1	2.667	2.5	2.5	3.333	3	2.5	3	0.737	0.891
LCU_0097	1	1	Male	Domestic	Year 3	Social sciences	3.00-3.49	3	1	2	DeepSeek	0	0	0	1	3.333	2.75	2.75	3.333	3.8	2.333	3	0.806	0.814
LCU_0098	1	1	Male	International	Year 3	Medicine and health	3.00-3.49	3	1	5	DeepSeek	1	1	1	0	3.167	2.25	3	3.333	3.8	3	2.75	0.702	0.935
LCU_0099	1	0	Male	Domestic	Year 2	Social sciences	<2.50	1	1	2	Kimi	0	0	0	1	1.667	3.25	3.5	2.667	4.2	1.833	4	0.578	1.136
LCU_0100	1	1	Male	Domestic	Year 4 or above	Engineering and computer science	<2.50	1	1	3	DeepSeek	1	1	1	0	3.5	2.75	2	2.833	2.6	3.5	3.5	0.628	1.046
LCU_0101	1	1	Male	Domestic	Year 2	Medicine and health	<2.50	1	1	4	Kimi	1	0	0	1	4	3.5	2.75	3.5	2.6	3.167	3.75	0.789	0.833
LCU_0102	1	1	Male	Domestic	Year 1	Engineering and computer science	3.00-3.49	3	1	5	Doubao	1	1	1	0	2.667	2.5	4.5	3.667	2.8	2.833	2.5	0.555	1.184
LCU_0103	1	1	Male	Domestic	Year 1	Engineering and computer science	3.00-3.49	3	1	4	DeepSeek	0	0	0	0	2.167	3	1.667	3.167	3.2	2.667	2.5	0.612	1.073
LCU_0104	1	1	Female	Domestic	Year 1	Medicine and health	2.50-2.99	2	1	4	Kimi	0	1	0	0	2.333	3.25	3.25	2.667	3.2	3.2	2.5	0.454	1.446
LCU_0105	1	1	Male	Domestic	Year 2	Management	3.00-3.49	3	1	2	ChatGPT	0	0	0	0	2.833	2.25	2.5	3.667	2.4	2.5	3	0.817	0.804
LCU_0106	1	1	Female	Domestic	Year 2	Engineering and computer science	3.00-3.49	3	1	5	Doubao	1	1	1	0	3.333	2	2.5	3	3.4	3	2.25	0.628	1.046
LCU_0107	1	0	Female	Domestic	Year 1	Humanities	>=3.50	4	1	5	Wenxin Yiyan	1	0	1	0	2.5	2	2.333	3	3.6	2.833	2.5	0.622	1.056
LCU_0108	1	0	Male	Domestic	Year 2	Engineering and computer science	>=3.50	4	1	5	DeepSeek	1	1	1	0	3	3	4.25	3.333	3.6	3.6	3	0.627	1.048
LCU_0109	1	1	Female	Domestic	Year 4 or above	Engineering and computer science	3.00-3.49	3	1	4	DeepSeek	1	0	1	0	2.333	3.25	3.25	3.333	2.6	2	3.5	0.722	0.909
LCU_0110	1	1	Male	Domestic	Year 1	Engineering and computer science	2.50-2.99	2	1	3	DeepSeek	0	1	1	1	3.5	4.5	1.75	3.167	3.8	2.667	2.75	0.766	0.857
LCU_0111	1	0	Male	Domestic	Year 4 or above	Humanities	<2.50	1	0	1	None	0	0	0	0	2.667	4.25	2.5	3.167	3.6	3.333	3	0.362	1.816
LCU_0112	0	0	Male	Domestic	Year 1	Engineering and computer science	3.00-3.49	3	1	3	ChatGPT	0	1	0	0	3	1.75	3	3	2.2	4.167	3	0.55	1.193
LCU_0113	1	0	Male	Domestic	Year 1	Economics	<2.50	1	1	3	DeepSeek	1	1	1	0	3	3	2.75	2.5	2.4	4	3	0.371	1.769
LCU_0114	1	1	Male	Domestic	Year 1	Medicine and health	3.00-3.49	3	1	4	DeepSeek	0	1	1	0	3.833	3	1.5	3.333	3.2	3.167	3.25	0.84	0.781
LCU_0115	0	0	Male	Domestic	Year 3	Natural sciences	3.00-3.49	3	1	2	Doubao	0	0	0	0	3	3	2.5	3.2	3.6	3.5	3.75	0.755	0.87
LCU_0116	1	0	Female	Domestic	Year 1	Medicine and health	<2.50	1	1	2	DeepSeek	0	0	1	1	3	3	2.25	2.333	1.4	4.167	3	0.484	1.355
LCU_0117	1	1	Female	Domestic	Year 1	Engineering and computer science	3.00-3.49	3	1	3	Wenxin Yiyan	1	0	0	0	4	2.75	2	3.5	3.2	3.333	2.5	0.802	0.819
LCU_0118	1	1	Male	Domestic	Year 4 or above	Social sciences	2.50-2.99	2	1	4	Doubao	1	0	0	0	3	3	3.25	2.8	3	3.333	3.25	0.576	1.139
LCU_0119	1	1	Female	Domestic	Year 1	Management	<2.50	1	1	2	Doubao	0	1	0	0	3	3.5	2.25	2.167	2.4	4.167	2.25	0.43	1.528
LCU_0120	1	1	Male	Domestic	Year 3	Management	>=3.50	4	1	5	DeepSeek	1	0	0	0	3.667	3.5	1.5	3.333	3.8	2.167	3.5	0.896	0.733
LCU_0121	1	1	Female	Domestic	Year 2	Medicine and health	>=3.50	4	1	3	ChatGPT	1	0	1	0	3.167	2	3	4.167	4	1.667	4.75	0.944	0.696
LCU_0122	1	0	Female	Domestic	Year 1	Engineering and computer science	3.00-3.49	3	0	1	None	0	0	0	0	2.167	3.25	2.25	3.5	4	1.667	3	0.614	1.07
LCU_0123	1	1	Female	Domestic	Year 4 or above	Engineering and computer science	<2.50	1	1	5	Doubao	1	1	0	0	3.333	3.5	2.25	3.333	1.6	3	2	0.548	1.198
LCU_0124	1	1	Female	Domestic	Year 2	Other	<2.50	1	1	2	Doubao	0	1	1	0	3.667	2	1.75	2.5	2.6	4.2	3	0.342	1.921
LCU_0125	1	1	Male	Domestic	Year 2	Engineering and computer science	3.00-3.49	3	1	5	Doubao	0	0	0	0	3.167	2.5	1.5	4	4	3.167	3.75	0.821	0.8
LCU_0126	1	1	Male	Domestic	Year 2	Arts	3.00-3.49	3	1	3	ChatGPT	1	0	1	1	2.833	2.5	1.75	2.833	2.8	2.333	2	0.573	1.146
LCU_0127	0	0	Female	Domestic	Year 2	Humanities	3.00-3.49	3	1	4	Kimi	1	1	1	0	3.5	2.5	3.25	3.833	3.8	2.333	3	0.816	0.805
LCU_0128	1	1	Male	Domestic	Year 1	Management	2.50-2.99	2	1	2	Doubao	0	1	0	0	4.167	1.5	3	2.667	2.8	2.667	2.75	0.757	0.867
LCU_0129	1	1	Female	Domestic	Year 2	Economics	>=3.50	4	1	3	Doubao	0	1	1	1	2.167	2.25	3.25	2.5	3.6	3.333	3.25	0.518	1.268
LCU_0130	1	0	Female	Domestic	Year 4 or above	Humanities	>=3.50	4	0	1	None	0	0	0	0	1.833	3	3.25	4	3.8	3.167	2.75	0.487	1.348
LCU_0131	1	0	Male	Domestic	Year 4 or above	Social sciences	<2.50	1	1	5	Doubao	1	0	1	0	1.833	2.5	3	3.333	2.6	2.667	3	0.435	1.508
LCU_0132	1	1	Female	Domestic	Year 3	Social sciences	3.00-3.49	3	0	1	None	0	0	0	0	2.167	2.667	2.25	3.333	3.8	3	2.5	0.43	1.528
LCU_0133	1	1	Male	Domestic	Year 3	Social sciences	2.50-2.99	2	1	3	DeepSeek	1	1	1	0	3.167	3.25	3	4.6	3.2	2.5	3.5	0.841	0.78
LCU_0134	1	0	Female	Domestic	Year 4 or above	Engineering and computer science	<2.50	1	1	5	DeepSeek	1	0	1	0	2.833	2.75	3	3.333	2	3	3.25	0.54	1.216
LCU_0135	0	0	Female	Domestic	Year 1	Other	2.50-2.99	2	1	5	DeepSeek	1	1	1	0	3	2.75	1.5	3	3.6	2.6	3	0.456	1.44
LCU_0136	1	1	Female	Domestic	Year 1	Natural sciences	2.50-2.99	2	1	5	Doubao	1	0	0	0	3	2.5	3.75	2.833	3	2.5	3.5	0.635	1.034
LCU_0137	1	1	Female	Domestic	Year 3	Engineering and computer science	3.00-3.49	3	1	5	DeepSeek	1	1	0	1	3.5	3.5	2.25	3.5	3	2.667	3	0.774	0.848
LCU_0138	1	1	Female	Domestic	Year 3	Humanities	3.00-3.49	3	1	2	DeepSeek	0	0	1	0	3	3.75	3	3	2.2	2.833	2.75	0.688	0.955
LCU_0139	1	1	Female	Domestic	Year 2	Natural sciences	<2.50	1	1	3	Doubao	0	0	0	0	2.833	2.5	2.25	2.833	2.8	3.333	2.75	0.543	1.208
LCU_0140	1	1	Female	Domestic	Year 2	Humanities	>=3.50	4	0	1	None	0	0	0	0	2.5	3	3	3.833	3.2	3.333	3.5	0.622	1.056
LCU_0141	1	1	Male	Domestic	Year 1	Management	>=3.50	4	1	2	Kimi	0	1	1	0	3.333	3	2.75	2	1.6	3.667	3.5	0.729	0.901
LCU_0142	1	1	Female	Domestic	Year 4 or above	Social sciences	2.50-2.99	2	1	3	Doubao	0	0	0	0	2.667	2	1.25	3.833	3.8	3.167	3.5	0.769	0.854
LCU_0143	1	1	Female	Domestic	Year 2	Management	>=3.50	4	1	5	Doubao	1	0	1	0	3.333	2.75	3.25	3.5	3	3.167	4.25	0.855	0.768
LCU_0144	1	1	Male	Domestic	Year 1	Engineering and computer science	>=3.50	4	1	4	DeepSeek	1	1	0	0	2.833	2.75	3.25	2.6	3	2.667	2.75	0.638	1.029
LCU_0145	1	1	Male	Domestic	Year 2	Medicine and health	3.00-3.49	3	1	4	DeepSeek	0	1	1	0	2.833	3	2.75	3	2.5	3	2.25	0.624	1.052
LCU_0146	1	0	Male	Domestic	Year 4 or above	Natural sciences	3.00-3.49	3	0	1	None	0	0	0	0	2.333	2.5	2.25	3	2.2	4.333	3	0.354	1.858
LCU_0147	0	0	Male	Domestic	Year 4 or above	Engineering and computer science	<2.50	1	1	3	Doubao	1	0	1	1	3.8	3	2.5	2.833	1.4	3.167	2.75	0.613	1.071
LCU_0148	0	0	Female	Domestic	Year 3	Engineering and computer science	2.50-2.99	2	1	4	Doubao	1	0	1	0	4.167	4	1.75	2.5	2.6	3.5	2.25	0.633	1.037
LCU_0149	1	0	Male	Domestic	Year 3	Engineering and computer science	<2.50	1	0	1	None	0	0	0	0	1.833	2	2	1.5	1.2	4.667	2	0.058	2.772
LCU_0150	1	0	Male	Domestic	Year 4 or above	Engineering and computer science	3.00-3.49	3	1	3	Doubao	0	1	1	0	3	2.75	3	1.833	2.6	3.667	2.75	0.456	1.44
LCU_0151	0	0	Male	Domestic	Year 4 or above	Natural sciences	>=3.50	4	1	4	Doubao	1	1	1	1	4	2.75	3.25	3.833	3	2.167	3.75	0.916	0.717
LCU_0152	0	0	Male	Domestic	Year 1	Social sciences	<2.50	1	1	2	DeepSeek	1	0	0	0	2.5	2.25	3	2.167	2	2.5	2.5	0.435	1.51
LCU_0153	0	0	Another/prefer not to say	Domestic	Year 3	Management	3.00-3.49	3	0	1	None	0	0	0	0	2	4	2.5	3.333	3.8	2.4	3.25	0.703	0.935
LCU_0154	1	1	Female	Domestic	Year 2	Management	3.00-3.49	3	1	2	Tongyi Qianwen	1	0	1	0	4.167	3.5	2.75	3.5	3.6	3	3	0.886	0.741
LCU_0155	1	1	Male	Domestic	Year 1	Medicine and health	2.50-2.99	2	1	2	Kimi	0	0	0	0	3.5	2.333	2	3.333	2.6	2.833	4	0.84	0.782
LCU_0156	1	1	Female	Domestic	Year 1	Management	>=3.50	4	1	4	ChatGPT	1	1	0	0	2.833	2.25	2.5	4.167	3	3.167	2.75	0.816	0.805
LCU_0157	1	1	Male	Domestic	Year 1	Management	2.50-2.99	2	1	2	ChatGPT	0	1	1	0	3.5	3.25	2.667	3.5	2.6	2.5	3.25	0.834	0.787
LCU_0158	1	1	Female	Domestic	Year 3	Other	3.00-3.49	3	0	1	None	0	0	0	0	2.833	2.5	2.25	3	2.6	3.5	2.75	0.227	2.772
LCU_0159	1	1	Male	Domestic	Year 3	Engineering and computer science	3.00-3.49	3	1	4	DeepSeek	1	0	0	0	3.5	3.25	2.25	3.333	4.2	3.833	3.5	0.721	0.91
LCU_0160	1	1	Female	Domestic	Year 3	Management	2.50-2.99	2	1	4	Tongyi Qianwen	1	0	0	0	2.833	3.25	3.25	2.667	1.8	3	2.25	0.498	1.319
LCU_0161	1	0	Male	Domestic	Year 1	Engineering and computer science	3.00-3.49	3	1	2	ChatGPT	0	1	0	0	2.333	2.75	3.5	1.833	2.2	3.833	3	0.386	1.703
LCU_0162	1	1	Female	Domestic	Year 1	Economics	3.00-3.49	3	1	2	DeepSeek	1	1	0	1	4.167	3.75	2.75	3.833	3	2.833	4	0.898	0.731
LCU_0163	1	1	Male	Domestic	Year 2	Economics	3.00-3.49	3	1	4	ChatGPT	1	1	1	0	3.167	2.5	3	3	1.6	3.667	2.75	0.542	1.212
LCU_0164	0	0	Female	Domestic	Year 2	Engineering and computer science	2.50-2.99	2	1	3	DeepSeek	1	0	1	0	2.167	3	3.25	3.167	3.8	3.333	3.25	0.53	1.238
LCU_0165	1	1	Male	Domestic	Year 1	Humanities	>=3.50	4	0	1	None	0	0	0	0	1.667	3.75	2.25	4.5	4	2.833	2.667	0.596	1.101
LCU_0166	1	0	Male	Domestic	Year 1	Natural sciences	2.50-2.99	2	1	2	Kimi	0	1	0	0	3.4	3.25	2.75	2.667	3.2	3.333	2.25	0.616	1.066
LCU_0167	1	1	Male	Domestic	Year 2	Natural sciences	<2.50	1	1	4	Doubao	1	0	0	0	3.2	3.25	3	3.5	2.25	2.167	3.5	0.749	0.877
LCU_0168	1	1	Female	Domestic	Year 3	Humanities	3.00-3.49	3	1	4	DeepSeek	1	1	1	0	4.167	2	2.25	3.333	3.8	2.5	4	0.867	0.757
LCU_0169	1	1	Female	Domestic	Year 2	Medicine and health	3.00-3.49	3	1	4	DeepSeek	1	1	1	0	3.5	3	2.5	3.667	3.75	2.333	4	0.89	0.738
LCU_0170	1	1	Male	Domestic	Year 4 or above	Social sciences	>=3.50	4	1	3	Kimi	1	1	0	0	2	1.75	2.5	2	2.6	3.333	2.5	0.455	1.444
LCU_0171	1	1	Female	Domestic	Year 1	Arts	3.00-3.49	3	1	3	DeepSeek	1	0	0	0	4	2.25	3.25	4	2.8	2.167	3.5	0.85	0.773
LCU_0172	0	0	Male	Domestic	Year 4 or above	Management	<2.50	1	1	4	DeepSeek	1	1	0	0	1.667	2	2.75	4	3.2	2.333	3	0.569	1.155
LCU_0173	1	1	Female	International	Year 1	Management	3.00-3.49	3	1	5	Doubao	1	1	0	0	3.667	2.75	2.25	4	3.2	3	3.5	0.89	0.738
LCU_0174	1	1	Female	Domestic	Year 2	Management	2.50-2.99	2	1	4	Wenxin Yiyan	1	1	0	0	4.5	2.5	3	2.833	3	4.2	3	0.711	0.924
LCU_0175	1	1	Female	Domestic	Year 2	Engineering and computer science	3.00-3.49	3	0	1	None	0	0	0	0	2.5	3.25	3.5	3.6	3.4	3.167	4	0.572	1.147
LCU_0176	1	1	Female	Domestic	Year 2	Natural sciences	3.00-3.49	3	1	4	DeepSeek	1	1	0	0	4	2.25	2.5	3.167	3	2.333	4.25	0.894	0.735
LCU_0177	1	0	Male	Domestic	Year 2	Engineering and computer science	<2.50	1	0	1	None	0	0	0	0	1.667	2	2.5	1.833	2	3.167	2.25	0.114	2.772
LCU_0178	0	0	Male	Domestic	Year 3	Arts	<2.50	1	1	3	DeepSeek	1	0	1	0	2.667	3.75	2.25	2.5	2.8	3	2.5	0.341	1.924
LCU_0179	1	1	Female	Domestic	Year 3	Management	<2.50	1	1	3	Tongyi Qianwen	1	0	1	0	3.833	2.5	2.75	2.833	3.4	2.833	2.5	0.648	1.014
LCU_0180	1	1	Female	International	Year 1	Humanities	3.00-3.49	3	1	4	DeepSeek	1	1	0	0	4.167	3.75	2	3.167	3.2	3.167	4	0.889	0.738
LCU_0181	1	1	Female	Domestic	Year 2	Engineering and computer science	2.50-2.99	2	1	5	Kimi	1	1	1	0	3.167	2.75	2.75	4.333	3.2	2.5	4.25	0.841	0.781
LCU_0182	1	1	Male	Domestic	Year 4 or above	Arts	>=3.50	4	1	4	ChatGPT	1	0	0	0	3.833	4.25	2.5	3.5	4	3.4	4	0.825	0.796
LCU_0183	1	1	Male	Domestic	Year 4 or above	Management	>=3.50	4	1	4	Kimi	1	1	0	0	2.833	2.75	3.5	3.833	3.6	2.167	4.25	0.879	0.747
LCU_0184	1	0	Female	Domestic	Year 3	Other	>=3.50	4	0	1	None	0	0	0	0	2.833	3	3	3.167	2.75	1.667	2.5	0.395	1.664
LCU_0185	0	0	Male	Domestic	Year 2	Social sciences	2.50-2.99	2	0	1	None	0	0	0	0	2.833	3.75	1.75	3.5	3.2	2.667	3.25	0.627	1.047
LCU_0186	1	0	Male	Domestic	Year 2	Natural sciences	2.50-2.99	2	1	3	ChatGPT	1	0	1	0	3.167	3.25	2.25	3	2.4	3.833	2.75	0.625	1.05
LCU_0187	1	1	Female	Domestic	Year 1	Management	3.00-3.49	3	1	3	Wenxin Yiyan	1	1	0	0	4.5	3	4	1.833	2.6	3.333	2.25	0.663	0.99
LCU_0188	1	1	Female	Domestic	Year 2	Engineering and computer science	3.00-3.49	3	1	5	DeepSeek	1	1	0	0	2.5	1.75	2.25	2.667	2.8	2.333	4	0.687	0.956
LCU_0189	0	0	Female	Domestic	Year 4 or above	Engineering and computer science	3.00-3.49	3	1	5	Doubao	1	1	0	1	2.5	2	3.75	3.833	3.4	3	4.75	0.741	0.886
LCU_0190	1	1	Male	Domestic	Year 1	Management	3.00-3.49	3	1	5	ChatGPT	1	0	1	0	3.5	2.75	2.25	4	3.2	3.833	2.75	0.768	0.855
LCU_0191	1	0	Male	Domestic	Year 4 or above	Other	2.50-2.99	2	0	1	None	0	0	0	0	2.667	3.5	1.75	3	3.2	2.5	3.5	0.323	2.03
LCU_0192	1	1	Female	Domestic	Year 3	Economics	2.50-2.99	2	0	1	None	0	0	0	0	1.5	2.25	2.25	2.667	2.8	2.333	3	0.238	2.755
LCU_0193	1	0	Male	Domestic	Year 3	Management	3.00-3.49	3	1	4	DeepSeek	1	0	1	0	2.833	3	3.5	2.833	2.6	3	2.5	0.572	1.147
LCU_0194	1	1	Male	Domestic	Year 2	Economics	3.00-3.49	3	1	3	DeepSeek	1	1	0	1	3	2.5	3	2.8	3.4	1.5	2.75	0.703	0.935
LCU_0195	0	0	Male	Domestic	Year 3	Humanities	2.50-2.99	2	1	5	Doubao	1	0	1	0	3.833	3.5	3.25	4	3.2	2.5	4	0.822	0.798
LCU_0196	1	1	Female	Domestic	Year 4 or above	Engineering and computer science	2.50-2.99	2	1	3	DeepSeek	1	1	0	0	3.167	2.75	2	3	2.8	2.667	2.5	0.667	0.984
LCU_0197	0	0	Female	Domestic	Year 2	Natural sciences	3.00-3.49	3	0	1	None	0	0	0	0	2.167	2.25	2.75	2.333	3.8	2.5	3	0.411	1.598
LCU_0198	1	1	Male	Domestic	Year 4 or above	Management	3.00-3.49	3	1	4	DeepSeek	1	1	0	0	4	3.5	1.75	3.167	2.2	3.333	3.25	0.839	0.783
LCU_0199	0	0	Female	Domestic	Year 3	Engineering and computer science	<2.50	1	1	3	DeepSeek	1	1	0	0	2.667	2.25	2.75	3.167	3.2	3.333	1.75	0.375	1.75
LCU_0200	1	1	Female	Domestic	Year 3	Engineering and computer science	2.50-2.99	2	1	3	Doubao	1	0	1	0	4	4.25	1.5	3.167	3	2.5	4	0.868	0.757
LCU_0201	1	1	Female	Domestic	Year 3	Social sciences	3.00-3.49	3	0	1	None	0	0	0	0	3.6	4.5	2	3.333	4.2	2.167	4.5	0.835	0.786
LCU_0202	0	0	Female	Domestic	Year 2	Economics	2.50-2.99	2	1	4	DeepSeek	0	1	0	0	1.667	1.5	2.5	2.333	2.8	3	2.75	0.296	2.219
LCU_0203	1	1	Female	Domestic	Year 2	Engineering and computer science	<2.50	1	1	4	DeepSeek	1	0	1	0	4.167	3.5	3.25	3	3.2	3.833	3.25	0.64	1.025
LCU_0204	1	1	Female	Domestic	Year 3	Medicine and health	2.50-2.99	2	1	5	Wenxin Yiyan	1	1	1	1	3.167	4	2.75	3.333	4	1.833	3.5	0.786	0.835
LCU_0205	1	1	Male	International	Year 3	Engineering and computer science	2.50-2.99	2	1	4	DeepSeek	1	1	0	1	3	3	2.5	3.5	4	3	3.25	0.702	0.935
LCU_0206	1	0	Male	Domestic	Year 3	Engineering and computer science	<2.50	1	1	3	ChatGPT	1	1	1	0	3.833	3	2.75	2.333	2.75	3.333	3	0.533	1.232
LCU_0207	1	1	Male	Domestic	Year 3	Engineering and computer science	3.00-3.49	3	1	4	Wenxin Yiyan	0	0	0	1	2.333	2.5	3.5	2.833	2	3.333	2.25	0.393	1.67
LCU_0208	1	0	Female	Domestic	Year 4 or above	Arts	2.50-2.99	2	1	3	Doubao	1	1	0	1	1.833	2.25	3.25	3.667	3	2.5	3.25	0.497	1.321
LCU_0209	1	1	Male	Domestic	Year 4 or above	Engineering and computer science	3.00-3.49	3	1	5	DeepSeek	1	0	1	0	3.167	3	2	4	3.6	2.5	3.5	0.828	0.793
LCU_0210	1	0	Female	Domestic	Year 4 or above	Management	3.00-3.49	3	1	4	DeepSeek	1	1	1	0	3.167	2.75	4	1.5	3.4	4	2.5	0.39	1.684
LCU_0211	1	1	Female	Domestic	Year 3	Engineering and computer science	>=3.50	4	1	5	DeepSeek	0	1	0	0	3	2.75	3	3.6	2.6	3.167	2.5	0.675	0.972
LCU_0212	1	1	Female	Domestic	Year 3	Natural sciences	3.00-3.49	3	1	3	DeepSeek	1	1	0	0	3.5	2.5	3.25	2.667	3	3.833	3	0.631	1.04
LCU_0213	0	0	Male	Domestic	Year 1	Humanities	<2.50	1	1	2	Doubao	0	1	1	1	3.667	3.5	2	3.167	1.8	3.5	3	0.684	0.961
LCU_0214	1	1	Male	Domestic	Year 3	Agriculture	2.50-2.99	2	1	4	Doubao	1	1	1	0	1.833	1.75	4.5	2.5	2.6	3.5	2	0.116	2.772
LCU_0215	0	0	Male	Domestic	Year 1	Engineering and computer science	<2.50	1	1	4	Wenxin Yiyan	1	0	0	0	2.333	2.5	3.25	2.833	2.8	3.333	2.333	0.321	2.049
LCU_0216	1	0	Male	Domestic	Year 4 or above	Economics	2.50-2.99	2	1	4	Wenxin Yiyan	1	1	1	0	2.5	3.75	3.25	2.5	2.4	2.333	3.25	0.498	1.319
LCU_0217	1	1	Female	Domestic	Year 4 or above	Engineering and computer science	3.00-3.49	3	1	5	Wenxin Yiyan	1	0	1	0	3.667	3.75	2	3.5	3.2	2.167	3	0.841	0.781
LCU_0218	1	1	Female	Domestic	Year 4 or above	Natural sciences	<2.50	1	1	3	Kimi	1	1	1	0	3	3	3.25	3	3	3	2.25	0.525	1.251
LCU_0219	1	1	Male	Domestic	Year 4 or above	Engineering and computer science	2.50-2.99	2	1	4	DeepSeek	1	0	1	0	2.5	2.25	2.25	3.167	3	3.667	2.5	0.458	1.433
LCU_0220	1	1	Male	Domestic	Year 1	Engineering and computer science	3.00-3.49	3	1	4	Other	1	0	1	0	3	1	2.25	2.667	3	2.5	2	0.566	1.16
LCU_0221	1	1	Female	Domestic	Year 1	Social sciences	>=3.50	4	1	3	DeepSeek	0	0	1	0	3.333	3.75	3.5	4	2.6	2.667	3	0.869	0.756
LCU_0222	0	0	Male	Domestic	Year 1	Other	2.50-2.99	2	1	4	Doubao	0	1	1	1	4.167	2.667	2.5	2.833	1.8	2.833	2.75	0.507	1.295
LCU_0223	1	1	Male	Domestic	Year 3	Management	<2.50	1	1	2	ChatGPT	1	0	1	0	3.667	3.5	2.25	4	2.4	4	3	0.739	0.888
LCU_0224	0	0	Male	Domestic	Year 2	Social sciences	2.50-2.99	2	1	4	ChatGPT	1	1	1	1	3.833	2.75	2	3.333	4.2	1.667	4.75	0.911	0.721
LCU_0225	1	1	Female	Domestic	Year 2	Engineering and computer science	2.50-2.99	2	1	2	Doubao	1	0	0	0	2.833	3.75	2.5	4.167	3.6	2.667	2.5	0.77	0.853
LCU_0226	1	1	Male	Domestic	Year 2	Natural sciences	<2.50	1	1	2	DeepSeek	1	1	1	1	2	3	1.75	3.333	2.8	2.833	2.75	0.582	1.128
LCU_0227	1	1	Female	Domestic	Year 4 or above	Engineering and computer science	>=3.50	4	1	5	ChatGPT	1	1	1	1	2.833	3.25	3	3	4	3.333	4	0.726	0.905
LCU_0228	1	1	Male	International	Year 2	Natural sciences	2.50-2.99	2	1	3	ChatGPT	0	1	0	0	3.333	3.75	2	3.667	4	2	4.5	0.92	0.714
LCU_0229	0	0	Female	Domestic	Year 3	Arts	2.50-2.99	2	1	3	DeepSeek	0	0	1	0	2.333	2.75	2.25	3.5	2.2	3.5	2.25	0.401	1.637
LCU_0230	1	1	Female	Domestic	Year 1	Arts	2.50-2.99	2	1	4	DeepSeek	1	1	1	0	3.667	3.5	3.5	3.833	2.6	2.833	3.75	0.738	0.89
LCU_0231	1	1	Male	Domestic	Year 4 or above	Economics	>=3.50	4	1	5	DeepSeek	1	0	1	0	3.167	2.5	3.25	2.833	3.4	3	3.5	0.657	0.999
LCU_0232	0	0	Male	Domestic	Year 3	Medicine and health	3.00-3.49	3	1	5	DeepSeek	0	1	1	0	3.333	2.5	3.5	2.5	3.2	2.167	3.5	0.694	0.946
LCU_0233	0	0	Male	Domestic	Year 4 or above	Other	<2.50	1	1	4	ChatGPT	1	1	1	1	4	3.5	3.25	3.833	4	3.667	3.25	0.489	1.344
LCU_0234	1	1	Female	Domestic	Year 4 or above	Engineering and computer science	2.50-2.99	2	1	2	DeepSeek	0	0	1	0	3.333	2.5	3	2.2	2.4	3.167	2.25	0.512	1.282
LCU_0235	1	1	Female	Domestic	Year 3	Natural sciences	>=3.50	4	1	4	ChatGPT	1	0	0	0	4.167	4.75	2.25	4.333	3.8	2.167	4	0.957	0.686
LCU_0236	1	0	Male	International	Year 2	Medicine and health	3.00-3.49	3	1	4	Kimi	1	1	0	0	3.5	2.25	3.25	2.667	3.4	3.167	2	0.649	1.012
LCU_0237	0	0	Female	Domestic	Year 1	Management	2.50-2.99	2	1	2	DeepSeek	1	1	0	0	3.167	3.25	2.5	3.167	3.2	2.667	3.25	0.789	0.832
LCU_0238	1	1	Male	Domestic	Year 2	Management	<2.50	1	1	4	Doubao	1	1	1	1	4.167	3.75	1.75	3.333	4.2	3	3.75	0.84	0.782
LCU_0239	1	1	Female	Domestic	Year 4 or above	Economics	3.00-3.49	3	1	2	DeepSeek	0	0	1	0	2.833	2.25	1.75	3.167	3.8	3.833	3.75	0.689	0.954
LCU_0240	1	1	Male	Domestic	Year 4 or above	Natural sciences	>=3.50	4	1	5	Kimi	1	1	0	1	2.833	3.75	2	4.333	3.6	2	4.5	0.927	0.708
LCU_0241	1	1	Male	Domestic	Year 1	Agriculture	>=3.50	4	1	5	DeepSeek	1	1	1	0	3.333	2.75	2.25	3.333	3.2	2.6	4	0.76	0.864
LCU_0242	1	1	Female	Domestic	Year 2	Medicine and health	2.50-2.99	2	0	1	None	0	0	0	0	4	4.25	2.75	3.5	3.4	2.167	3.75	0.803	0.818
LCU_0243	0	0	Female	Domestic	Year 2	Economics	3.00-3.49	3	1	2	Doubao	0	0	0	0	2.5	2.25	1.75	2.4	2.4	3.167	3.75	0.631	1.041
LCU_0244	1	1	Female	Domestic	Year 3	Social sciences	3.00-3.49	3	1	4	DeepSeek	1	0	0	0	2.333	3.75	2.5	2.333	2.4	3.333	3.333	0.546	1.203
LCU_0245	1	1	Male	Domestic	Year 4 or above	Engineering and computer science	3.00-3.49	3	1	5	Doubao	1	1	1	1	2.833	2.5	2.5	3.333	3	3.167	2.25	0.575	1.143
LCU_0246	1	1	Male	Domestic	Year 1	Engineering and computer science	>=3.50	4	1	5	Doubao	1	1	1	0	2.167	4.25	2.5	3.833	3.8	2.667	4.25	0.813	0.808
LCU_0247	1	1	Male	Domestic	Year 3	Other	>=3.50	4	1	5	DeepSeek	1	1	0	0	3.5	2.75	2.75	4	3	2.833	3.5	0.677	0.971
LCU_0248	1	1	Male	Domestic	Year 2	Engineering and computer science	2.50-2.99	2	1	2	DeepSeek	0	0	0	0	2.5	3	3.25	3	3.6	2.5	3	0.615	1.068
LCU_0249	1	0	Female	Domestic	Year 3	Arts	<2.50	1	1	2	Wenxin Yiyan	0	0	1	0	1.833	2	3	2.833	3.2	2.667	3	0.316	2.076
LCU_0250	1	1	Male	Domestic	Year 1	Natural sciences	2.50-2.99	2	1	5	DeepSeek	0	1	0	0	3.833	2.5	2.75	4.333	3	1.833	4	0.901	0.729
LCU_0251	1	1	Female	Domestic	Year 1	Social sciences	3.00-3.49	3	1	3	DeepSeek	0	0	1	0	4.167	3.5	2.75	4.333	4	1.667	4.25	0.957	0.686
LCU_0252	0	0	Female	Domestic	Year 2	Medicine and health	<2.50	1	1	2	DeepSeek	1	0	0	0	3.5	2.75	3	2.833	2	4.167	3	0.574	1.143
LCU_0253	1	1	Male	Domestic	Year 3	Engineering and computer science	3.00-3.49	3	1	4	DeepSeek	1	0	1	0	3.167	3.75	4	2.333	4.4	3.5	2.5	0.455	1.443
LCU_0254	1	1	Male	Domestic	Year 4 or above	Medicine and health	<2.50	1	0	1	None	0	0	0	0	2.333	2.5	2.75	2	4.4	2.167	3.5	0.325	2.019
LCU_0255	0	0	Female	Domestic	Year 2	Management	>=3.50	4	1	4	DeepSeek	1	1	1	0	2.333	1.75	2.25	3.167	3.4	3	4	0.784	0.838
LCU_0256	0	0	Male	Domestic	Year 4 or above	Social sciences	3.00-3.49	3	1	3	DeepSeek	0	0	1	0	2.667	2.75	1.5	2.833	2.4	3	2.25	0.643	1.022
LCU_0257	1	1	Male	Domestic	Year 3	Management	>=3.50	4	1	5	DeepSeek	1	1	0	0	2.833	4.25	3.25	2.167	3.6	2.833	2.75	0.608	1.08
LCU_0258	1	0	Male	Domestic	Year 3	Engineering and computer science	2.50-2.99	2	1	4	Doubao	1	1	1	0	3.667	3	2.5	2.5	3	2.5	2.25	0.59	1.114
LCU_0259	1	0	Female	Domestic	Year 2	Management	2.50-2.99	2	1	2	ChatGPT	1	1	1	1	2.667	2.5	2.25	2.833	2.2	3.167	2.75	0.639	1.028
LCU_0260	0	0	Female	Domestic	Year 2	Medicine and health	2.50-2.99	2	1	3	Doubao	0	1	0	0	2.667	2.25	3.25	2	2.6	3.833	2	0.339	1.935
LCU_0261	1	1	Male	Domestic	Year 4 or above	Social sciences	3.00-3.49	3	1	4	Wenxin Yiyan	1	1	1	0	3.333	2.75	2.75	3.167	3	2.667	4	0.812	0.809
LCU_0262	1	0	Male	Domestic	Year 2	Management	<2.50	1	0	1	None	0	0	0	0	2	2.25	1.5	3.667	2.8	2.833	3.333	0.471	1.395
LCU_0263	1	1	Female	Domestic	Year 2	Arts	3.00-3.49	3	1	4	Wenxin Yiyan	1	1	0	0	3.667	3.75	2.5	3.167	3	3.5	2.25	0.617	1.064
LCU_0264	1	1	Male	Domestic	Year 3	Medicine and health	2.50-2.99	2	1	4	ChatGPT	1	0	1	0	2.667	3	3	3.833	2.6	3	3.25	0.667	0.985
LCU_0265	1	1	Male	Domestic	Year 2	Engineering and computer science	3.00-3.49	3	1	3	Kimi	1	0	1	0	2.333	3	3.5	4	3.6	1.833	3.5	0.795	0.826
LCU_0266	1	1	Male	Domestic	Year 1	Engineering and computer science	3.00-3.49	3	0	1	None	0	0	0	0	2.5	2.25	1.25	3.333	3.8	1	3.75	0.747	0.879
LCU_0267	0	0	Male	Domestic	Year 3	Natural sciences	>=3.50	4	1	5	DeepSeek	0	1	1	0	3.5	3.75	3.5	2.333	3.8	3.5	3.25	0.655	1.002
LCU_0268	1	1	Female	Domestic	Year 1	Agriculture	3.00-3.49	3	0	1	None	0	0	0	0	3	3.5	2.75	3.333	3.25	2.333	2	0.408	1.608
LCU_0269	1	1	Female	Domestic	Year 3	Natural sciences	3.00-3.49	3	1	4	DeepSeek	1	0	1	0	4.167	4	2.25	3.5	3.75	2.333	4.5	0.925	0.71
LCU_0270	1	1	Female	Domestic	Year 1	Humanities	3.00-3.49	3	1	5	Doubao	1	1	0	1	4.667	3.5	2.25	3.833	3	3	2.75	0.87	0.754
LCU_0271	1	1	Female	Domestic	Year 4 or above	Engineering and computer science	>=3.50	4	1	5	DeepSeek	1	1	1	0	2.833	1.75	3.25	1.833	3.2	2.5	3.5	0.593	1.107
LCU_0272	1	0	Female	Domestic	Year 3	Social sciences	2.50-2.99	2	1	3	Doubao	0	0	1	0	2.833	4	2.5	3.167	2.8	2.167	2.75	0.712	0.922
LCU_0273	1	0	Male	Domestic	Year 1	Medicine and health	2.50-2.99	2	1	2	Kimi	0	1	1	0	3	2.75	2.75	1.5	1.8	4.333	2.5	0.358	1.832
LCU_0274	1	1	Male	Domestic	Year 2	Management	3.00-3.49	3	1	4	Doubao	0	1	1	0	3.667	2.5	1.5	3.5	3.6	1.5	3.5	0.914	0.718
LCU_0275	1	1	Male	Domestic	Year 3	Engineering and computer science	2.50-2.99	2	1	4	Wenxin Yiyan	1	1	0	0	3.667	2.5	2.75	3	3	2.5	2.75	0.662	0.991
LCU_0276	0	0	Female	Domestic	Year 3	Economics	>=3.50	4	1	4	DeepSeek	0	1	0	0	3.833	3	4.75	3.667	4.4	2	3.75	0.838	0.784
LCU_0277	1	0	Male	Domestic	Year 2	Management	3.00-3.49	3	1	3	Doubao	1	1	1	1	4.667	4.25	2	4	4.4	2.667	4.25	0.958	0.685
LCU_0278	1	1	Female	Domestic	Year 3	Agriculture	2.50-2.99	2	1	5	DeepSeek	1	0	1	0	3.333	3.25	1.75	4.333	3.6	2	3.25	0.755	0.87
LCU_0279	0	0	Male	Domestic	Year 2	Humanities	<2.50	1	0	1	None	0	0	0	0	2.2	3.5	1.25	2.667	3	2.4	3	0.376	1.749
LCU_0280	1	1	Female	Domestic	Year 2	Management	3.00-3.49	3	0	1	None	0	0	0	0	1.667	4	2.5	3.333	3.2	2.5	3.5	0.567	1.158
LCU_0281	1	1	Male	Domestic	Year 1	Economics	<2.50	1	1	2	Doubao	1	0	0	0	3.167	3.75	2	2.833	2.6	3	2.75	0.57	1.152
LCU_0282	0	0	Female	Domestic	Year 1	Social sciences	2.50-2.99	2	1	4	DeepSeek	0	0	1	0	2.833	2.25	2.25	2.5	3.4	3.167	3.5	0.604	1.088
LCU_0283	1	1	Male	Domestic	Year 4 or above	Management	<2.50	1	1	2	Wenxin Yiyan	1	0	1	0	3.167	2.5	2	3.5	3.4	2.667	3.25	0.764	0.86
LCU_0284	1	1	Male	Domestic	Year 4 or above	Natural sciences	<2.50	1	1	4	ChatGPT	1	0	1	0	3.333	4	2.25	2.333	3.4	3.167	2.5	0.525	1.251
LCU_0285	0	0	Female	Domestic	Year 4 or above	Engineering and computer science	3.00-3.49	3	1	4	DeepSeek	0	0	1	0	2.167	3	2.75	2.5	2.4	4	2.75	0.402	1.631
LCU_0286	1	1	Male	Domestic	Year 1	Natural sciences	3.00-3.49	3	1	2	DeepSeek	1	1	1	0	2.833	2.5	2.25	4.167	3.8	2	4.25	0.909	0.722
LCU_0287	1	1	Female	Domestic	Year 4 or above	Medicine and health	3.00-3.49	3	1	3	DeepSeek	1	0	1	0	2.667	2.25	3.25	3.833	3.4	2.5	3.333	0.788	0.833
LCU_0288	1	1	Male	Domestic	Year 4 or above	Management	<2.50	1	1	4	Doubao	1	1	0	1	2	1.5	3.5	2.667	2.5	2.833	1.75	0.279	2.353
LCU_0289	1	0	Female	Domestic	Year 4 or above	Engineering and computer science	>=3.50	4	1	5	ChatGPT	0	1	1	0	3	2.75	2.75	3.167	3.2	3.333	3.5	0.724	0.907
LCU_0290	1	1	Female	Domestic	Year 2	Engineering and computer science	<2.50	1	1	2	DeepSeek	0	0	0	0	3.333	3	2.25	2.667	3	2.5	4	0.743	0.884
LCU_0291	1	1	Female	Domestic	Year 4 or above	Engineering and computer science	3.00-3.49	3	1	2	DeepSeek	0	0	0	0	2.5	3	3	2.667	3.6	2.5	2	0.572	1.147
LCU_0292	1	1	Male	Domestic	Year 4 or above	Natural sciences	2.50-2.99	2	1	4	Doubao	1	1	0	0	2.833	2.25	2.25	2.833	2.6	3.333	2.25	0.509	1.29
LCU_0293	1	1	Female	Domestic	Year 3	Arts	3.00-3.49	3	1	2	Wenxin Yiyan	0	0	1	0	3.667	4	2.5	3.167	4	2	3.75	0.831	0.79
LCU_0294	0	0	Female	Domestic	Year 1	Agriculture	3.00-3.49	3	0	1	None	0	0	0	0	2.833	2.75	2	2.833	2	3	3.25	0.394	1.667
LCU_0295	1	1	Female	International	Year 2	Engineering and computer science	>=3.50	4	1	5	DeepSeek	0	0	1	0	3.333	3.75	1.75	4.5	4	1	4.5	0.969	0.678
LCU_0296	0	0	Female	Domestic	Year 4 or above	Management	>=3.50	4	0	1	None	0	0	0	0	1.833	2.75	1.75	2.833	3.6	2.333	3.25	0.585	1.122
LCU_0297	1	1	Female	Domestic	Year 4 or above	Engineering and computer science	>=3.50	4	1	5	DeepSeek	1	1	1	0	2.667	2	2.75	3	2.2	2.667	3.25	0.689	0.953
LCU_0298	1	1	Male	Domestic	Year 2	Management	2.50-2.99	2	1	5	Kimi	1	0	0	0	3.833	3	2.75	3.833	4.4	1.5	4.25	0.91	0.721
LCU_0299	1	1	Male	Domestic	Year 2	Engineering and computer science	3.00-3.49	3	1	4	Kimi	1	1	1	0	3.167	3.25	2	3	4	1.5	3	0.812	0.809
LCU_0300	1	1	Male	Domestic	Year 1	Social sciences	2.50-2.99	2	1	4	Doubao	1	1	1	0	2.667	2.667	3	2.667	3	4.333	3.25	0.44	1.491
LCU_0301	1	1	Male	Domestic	Year 2	Management	2.50-2.99	2	1	2	DeepSeek	0	0	0	0	1.833	4	2	2.333	2.6	3.167	3.75	0.591	1.111
LCU_0302	0	0	Female	Domestic	Year 4 or above	Management	<2.50	1	1	4	Doubao	1	1	0	0	3.167	2.5	2	2.167	2.8	3.167	2.75	0.515	1.275
LCU_0303	1	1	Male	Domestic	Year 1	Economics	2.50-2.99	2	1	3	Tongyi Qianwen	1	1	1	1	3	3.25	3	3.5	3	2.8	3.75	0.699	0.939
LCU_0304	1	1	Male	Domestic	Year 1	Arts	2.50-2.99	2	1	3	DeepSeek	1	0	1	0	2.833	2.75	2	3.167	3.8	2.333	3.75	0.676	0.971
LCU_0305	1	1	Female	Domestic	Year 3	Social sciences	3.00-3.49	3	1	3	DeepSeek	0	1	0	0	3.167	3.25	2.25	3	3	3.5	1.5	0.588	1.117
LCU_0306	1	0	Female	Domestic	Year 1	Medicine and health	3.00-3.49	3	0	1	None	0	0	0	0	3	1.75	2	2.833	3.6	3.667	3.5	0.533	1.232
LCU_0307	1	1	Female	Domestic	Year 4 or above	Engineering and computer science	3.00-3.49	3	1	5	Wenxin Yiyan	1	1	1	0	4.333	3.5	2	3.833	3.4	3	4	0.899	0.73
LCU_0308	1	1	Female	Domestic	Year 1	Engineering and computer science	3.00-3.49	3	1	3	DeepSeek	1	0	1	0	3	2	2	3.167	2.8	1.833	3.25	0.809	0.812
LCU_0309	1	1	Male	Domestic	Year 2	Management	3.00-3.49	3	1	5	DeepSeek	1	1	1	1	3	3.5	3.333	2.5	3.6	3.833	4	0.638	1.03
LCU_0310	1	1	Female	Domestic	Year 2	Engineering and computer science	<2.50	1	1	3	DeepSeek	1	1	1	0	3.667	2.25	2.5	3.167	3.8	1.833	2.5	0.727	0.903
LCU_0311	1	1	Female	Domestic	Year 1	Engineering and computer science	3.00-3.49	3	1	4	ChatGPT	1	0	0	0	3.333	2.25	2.75	3.6	2.4	2	3	0.81	0.811
LCU_0312	1	1	Male	Domestic	Year 1	Other	<2.50	1	1	3	Other	1	1	0	0	2.833	1.75	1.75	2.833	2	3	3.5	0.365	1.801
LCU_0313	1	1	Male	Domestic	Year 2	Natural sciences	2.50-2.99	2	1	5	DeepSeek	0	1	0	1	3	4	3.5	2.667	2.8	3.5	2.75	0.504	1.302
LCU_0314	1	1	Male	Domestic	Year 2	Agriculture	2.50-2.99	2	1	2	Wenxin Yiyan	0	1	1	0	2.167	3.25	2.75	2	2.25	3.167	2.5	0.269	2.443
LCU_0315	1	1	Male	Domestic	Year 1	Management	3.00-3.49	3	0	1	None	0	0	0	0	2.5	3.75	2	2.5	2	3	3	0.487	1.347
LCU_0316	1	1	Female	Domestic	Year 3	Medicine and health	3.00-3.49	3	1	4	ChatGPT	1	1	1	0	3	3	2.5	3.5	2.8	2.833	4	0.807	0.814
LCU_0317	1	1	Male	Domestic	Year 3	Medicine and health	3.00-3.49	3	1	4	Doubao	1	1	1	0	3.667	2.5	3.333	3.5	3.8	2.833	4	0.822	0.799
LCU_0318	1	1	Female	Domestic	Year 2	Medicine and health	3.00-3.49	3	1	5	Other	1	1	1	0	3.5	2.25	2.25	3.333	3.2	2.167	4	0.867	0.758
LCU_0319	1	1	Male	Domestic	Year 2	Economics	<2.50	1	1	3	DeepSeek	1	1	1	0	3.5	3	2.5	3.667	3	2.333	3.75	0.765	0.858
LCU_0320	1	1	Male	Domestic	Year 3	Management	2.50-2.99	2	1	4	Doubao	1	1	1	1	2.833	3	2.75	2.167	3.2	3	3.25	0.53	1.238
LCU_0321	1	0	Male	Domestic	Year 2	Engineering and computer science	>=3.50	4	1	4	Tongyi Qianwen	0	1	1	0	4	2.25	2.25	2	2.6	3.833	3.25	0.694	0.946
LCU_0322	0	0	Female	Domestic	Year 2	Agriculture	2.50-2.99	2	0	1	None	0	0	0	0	2.333	2.5	2	2.833	3.6	2	3	0.34	1.934
LCU_0323	1	1	Male	Domestic	Year 3	Management	>=3.50	4	1	5	DeepSeek	1	1	1	0	2.833	4	3.25	3.167	4	3.167	4	0.766	0.857
LCU_0324	1	1	Female	Domestic	Year 2	Engineering and computer science	2.50-2.99	2	1	2	Tongyi Qianwen	0	0	1	0	3.667	3	1.75	3.4	3.2	2.667	4.25	0.875	0.75
LCU_0325	1	1	Female	Domestic	Year 1	Engineering and computer science	3.00-3.49	3	1	3	ChatGPT	1	1	1	0	3.5	4	2	3	3	2.8	2.75	0.783	0.838
LCU_0326	0	0	Female	Domestic	Year 3	Natural sciences	>=3.50	4	1	3	Doubao	0	0	1	0	2	2.5	4	2.833	3.6	3.167	2.5	0.507	1.295
LCU_0327	1	1	Female	Domestic	Year 1	Engineering and computer science	>=3.50	4	1	3	DeepSeek	1	1	0	1	2.5	3.25	2.25	2.833	3	2.833	3.75	0.763	0.861
LCU_0328	1	1	Female	Domestic	Year 1	Natural sciences	2.50-2.99	2	1	4	Wenxin Yiyan	0	1	1	0	4.333	2.75	2.5	2.4	2	3.2	2.25	0.673	0.976
LCU_0329	1	0	Female	Domestic	Year 1	Social sciences	3.00-3.49	3	0	1	None	0	0	0	0	2.667	2.75	2.25	3.333	4	2.667	3.25	0.616	1.066
LCU_0330	1	0	Male	Domestic	Year 2	Social sciences	>=3.50	4	1	5	DeepSeek	1	1	1	0	4.333	3	2.5	3.667	4	3	3.25	0.892	0.736
LCU_0331	1	1	Female	Domestic	Year 2	Medicine and health	>=3.50	4	1	5	DeepSeek	1	1	0	1	4	3.75	2.25	3.6	3.6	2.333	4	0.93	0.706
LCU_0332	1	1	Female	Domestic	Year 2	Management	>=3.50	4	1	5	Wenxin Yiyan	1	1	0	0	4	3.5	3.5	3.5	3.6	2.833	4	0.898	0.731
LCU_0333	1	1	Female	Domestic	Year 3	Medicine and health	3.00-3.49	3	1	5	Doubao	0	0	0	0	3.333	2.25	2.25	2.5	4	3.5	3	0.612	1.073
LCU_0334	1	1	Female	International	Year 1	Social sciences	>=3.50	4	1	4	DeepSeek	1	1	0	1	2.333	1.75	1.75	3.167	2.6	3.167	3.5	0.775	0.847
LCU_0335	1	1	Male	Domestic	Year 2	Engineering and computer science	3.00-3.49	3	0	1	None	0	0	0	0	2.5	2.5	1	3.5	4	2.667	3.5	0.644	1.02
LCU_0336	1	1	Male	Domestic	Year 3	Social sciences	3.00-3.49	3	1	5	Doubao	0	1	1	0	2.833	3.25	4.25	2.667	2.6	4.167	2.25	0.358	1.832
LCU_0337	1	1	Male	Domestic	Year 2	Social sciences	<2.50	1	1	2	ChatGPT	1	1	0	0	4	2.25	1.5	3.833	3	2.167	3.75	0.893	0.735
LCU_0338	0	0	Female	Domestic	Year 3	Natural sciences	<2.50	1	1	5	DeepSeek	1	0	1	0	2.5	3.5	2.5	3.333	3.2	4.167	3	0.429	1.532
LCU_0339	1	0	Male	Domestic	Year 3	Medicine and health	3.00-3.49	3	1	4	DeepSeek	1	0	1	0	3.333	2	1.75	2.833	3.6	2.167	2.5	0.735	0.893
LCU_0340	1	1	Male	Domestic	Year 2	Management	2.50-2.99	2	1	3	Doubao	0	1	1	0	3	2	1	3.667	3.8	2	3	0.839	0.782
LCU_0341	1	0	Female	Domestic	Year 2	Natural sciences	>=3.50	4	1	4	DeepSeek	0	0	1	0	2.833	2	3	3.667	2.8	2.4	3.25	0.824	0.797
LCU_0342	1	1	Male	Domestic	Year 4 or above	Humanities	<2.50	1	0	1	None	0	0	0	0	2.5	2.25	3	3.667	2.6	2.167	4.25	0.535	1.228
LCU_0343	1	1	Female	Domestic	Year 3	Management	<2.50	1	1	2	DeepSeek	0	0	0	0	2.333	3.5	1.75	2.833	2.6	4.167	3.25	0.498	1.319
LCU_0344	1	1	Female	Domestic	Year 4 or above	Engineering and computer science	2.50-2.99	2	1	5	Doubao	1	1	1	0	4.167	2.5	2.25	3.5	3.8	2.333	3.5	0.836	0.786
LCU_0345	1	1	Male	Domestic	Year 3	Social sciences	2.50-2.99	2	1	3	Doubao	0	1	0	0	3.333	3.75	2.5	2.333	1.8	3.167	3	0.606	1.083
LCU_0346	0	0	Female	Domestic	Year 1	Engineering and computer science	2.50-2.99	2	1	4	Doubao	1	0	0	0	3	3.5	2.75	3.5	3.6	1.833	3.25	0.773	0.849
LCU_0347	1	1	Male	Domestic	Year 3	Management	3.00-3.49	3	1	4	DeepSeek	1	1	1	0	2.5	2.5	2.5	3.5	2.8	2.5	2.25	0.659	0.996
LCU_0348	1	1	Male	International	Year 4 or above	Humanities	3.00-3.49	3	1	4	DeepSeek	1	0	1	0	3.667	3.25	1.5	3.6	3	2.5	4.5	0.917	0.716
LCU_0349	0	0	Male	Domestic	Year 3	Arts	>=3.50	4	1	4	DeepSeek	1	1	0	0	2.333	2.667	3	2.5	3	2.833	2.25	0.398	1.65
LCU_0350	0	0	Female	Domestic	Year 4 or above	Engineering and computer science	3.00-3.49	3	1	5	DeepSeek	1	1	1	0	3.333	3	3	2.667	2.8	4.167	2.25	0.477	1.377
LCU_0351	0	0	Female	Domestic	Year 1	Agriculture	>=3.50	4	1	2	DeepSeek	0	1	1	1	2.333	2.25	3	2.667	3.2	3	2.25	0.447	1.47
LCU_0352	1	1	Female	Domestic	Year 1	Medicine and health	>=3.50	4	1	5	DeepSeek	1	1	1	1	3.833	3	2.75	2.5	3	3.333	3.75	0.797	0.824
LCU_0353	1	1	Male	Domestic	Year 3	Social sciences	>=3.50	4	1	5	DeepSeek	1	0	0	1	3.833	4.5	4	4.167	2.4	3	3.75	0.875	0.75
LCU_0354	1	1	Female	Domestic	Year 1	Social sciences	3.00-3.49	3	1	5	DeepSeek	0	0	1	0	3	1.25	2.75	2.5	2.8	3.167	3.25	0.598	1.098
LCU_0355	1	1	Female	Domestic	Year 1	Economics	<2.50	1	1	2	ChatGPT	1	0	1	0	1.667	2.25	2.25	1.667	2	3.667	2.5	0.188	2.772
LCU_0356	1	1	Female	Domestic	Year 1	Medicine and health	>=3.50	4	1	5	Doubao	1	1	1	0	3	2.5	3	3.167	3.2	3.167	2.75	0.707	0.929
LCU_0357	1	1	Female	Domestic	Year 3	Management	3.00-3.49	3	1	5	DeepSeek	0	1	1	0	3.333	3.25	2.5	2.167	2.8	2.5	3.5	0.713	0.92
LCU_0358	1	0	Female	Domestic	Year 2	Other	<2.50	1	1	2	Doubao	0	1	1	0	1.333	2.5	2.75	3.2	2.2	3.667	2.5	0.16	2.772
LCU_0359	0	0	Male	Domestic	Year 1	Medicine and health	2.50-2.99	2	0	1	None	0	0	0	0	3.833	4.333	1.5	3.667	3.4	2.333	3.25	0.789	0.832
LCU_0360	1	1	Female	Domestic	Year 3	Engineering and computer science	2.50-2.99	2	1	4	ChatGPT	1	1	1	1	3.167	3.25	2.25	3.333	3.2	3.167	3	0.654	1.005
LCU_0361	1	1	Male	Domestic	Year 3	Engineering and computer science	3.00-3.49	3	1	5	DeepSeek	1	1	1	0	4.5	2.75	3	4.167	4	2.5	2.75	0.855	0.768
LCU_0362	1	1	Female	Domestic	Year 3	Social sciences	3.00-3.49	3	1	2	DeepSeek	1	1	0	0	2.667	3	1.25	3.333	4.4	1.833	5	0.908	0.723
LCU_0363	1	1	Male	Domestic	Year 4 or above	Medicine and health	2.50-2.99	2	1	3	DeepSeek	1	0	0	0	3.667	3	2	4.167	3.6	1.667	3.25	0.902	0.728
LCU_0364	1	1	Female	Domestic	Year 4 or above	Engineering and computer science	2.50-2.99	2	1	4	Kimi	1	1	0	0	3	3.25	2	3.667	3.4	2.167	3.25	0.784	0.838
LCU_0365	1	1	Male	Domestic	Year 3	Social sciences	3.00-3.49	3	1	4	DeepSeek	1	0	1	0	3.833	2.5	2	3.333	3.6	2.5	4.5	0.885	0.742
LCU_0366	1	1	Male	Domestic	Year 2	Humanities	3.00-3.49	3	1	4	Doubao	1	1	1	0	3.833	3.25	2.5	3.333	3.6	3	2.75	0.778	0.844
LCU_0367	1	1	Female	Domestic	Year 2	Medicine and health	2.50-2.99	2	1	5	Kimi	0	1	0	1	3.5	2	2.75	3.333	3	3.167	3	0.693	0.948
LCU_0368	1	1	Male	Domestic	Year 2	Natural sciences	3.00-3.49	3	1	4	DeepSeek	0	1	0	0	3.167	3	1.25	3.833	3.2	2.5	4.25	0.899	0.73
LCU_0369	1	1	Female	Domestic	Year 1	Engineering and computer science	3.00-3.49	3	1	2	DeepSeek	0	0	1	0	3.667	3.25	2.25	3.167	2.2	2.667	3	0.828	0.793
LCU_0370	0	0	Female	Domestic	Year 1	Engineering and computer science	2.50-2.99	2	0	1	None	0	0	0	0	1.167	2.5	3.5	2.833	3.2	3.333	2.75	0.171	2.772
LCU_0371	1	1	Female	Domestic	Year 4 or above	Other	>=3.50	4	1	3	Doubao	0	1	0	0	2.8	3.333	2	3.333	3	2.5	3.75	0.695	0.945
LCU_0372	1	1	Female	Domestic	Year 4 or above	Management	>=3.50	4	1	5	Kimi	1	0	1	0	4.667	3.5	4	3.167	3.2	3	3.5	0.88	0.746
LCU_0373	1	1	Female	Domestic	Year 4 or above	Social sciences	3.00-3.49	3	1	2	ChatGPT	0	0	1	0	2.167	3	2.5	3.5	2.6	3	2.5	0.673	0.976
LCU_0374	0	0	Female	Domestic	Year 1	Humanities	3.00-3.49	3	1	4	Kimi	0	1	0	0	3	2	4	3	2.6	4.167	1.5	0.374	1.754
LCU_0375	0	0	Male	Domestic	Year 1	Engineering and computer science	2.50-2.99	2	1	2	DeepSeek	0	0	1	0	2.833	3.5	2.5	1.167	3.2	3.333	1.25	0.281	2.337
LCU_0376	1	0	Male	Domestic	Year 3	Engineering and computer science	2.50-2.99	2	1	2	DeepSeek	0	0	1	0	3.333	3	2	3.167	2.6	2.833	2.25	0.664	0.99
LCU_0377	1	1	Female	Domestic	Year 2	Economics	2.50-2.99	2	1	3	DeepSeek	1	0	1	0	3.5	3.5	3	3	3.4	3.5	4	0.694	0.946
LCU_0378	1	0	Female	Domestic	Year 1	Engineering and computer science	2.50-2.99	2	1	2	DeepSeek	1	1	1	0	2.833	3	2.25	2.833	3.8	2.5	2.75	0.666	0.986
LCU_0379	1	1	Male	International	Year 2	Engineering and computer science	2.50-2.99	2	1	2	Doubao	1	1	1	0	2.667	3	2.25	4	3.4	2.667	2.25	0.749	0.877
LCU_0380	1	1	Male	Domestic	Year 4 or above	Engineering and computer science	>=3.50	4	1	5	DeepSeek	1	0	1	0	3.833	4	3	3.5	2.6	3	2.75	0.804	0.817
LCU_0381	1	1	Female	Domestic	Year 3	Engineering and computer science	3.00-3.49	3	1	4	DeepSeek	1	1	1	0	2.667	2.667	2.75	3.5	3.5	2.833	3.25	0.685	0.959
LCU_0382	0	0	Male	Domestic	Year 3	Medicine and health	<2.50	1	0	1	None	0	0	0	0	2.667	3.25	1.5	4.167	3	2.167	2.5	0.571	1.151
LCU_0383	1	1	Female	Domestic	Year 4 or above	Other	3.00-3.49	3	1	4	DeepSeek	1	0	1	1	2.833	3.25	2.25	3.2	3	1.833	3.5	0.626	1.05
LCU_0384	1	0	Female	Domestic	Year 2	Economics	2.50-2.99	2	1	4	Wenxin Yiyan	0	0	1	0	3.5	2.25	1.75	2.5	3.4	3	2.75	0.589	1.116
LCU_0385	0	0	Female	Domestic	Year 1	Engineering and computer science	3.00-3.49	3	1	4	DeepSeek	1	1	0	0	1.833	3.25	3	3.333	3	4	3	0.474	1.384
LCU_0386	1	1	Male	Domestic	Year 1	Medicine and health	3.00-3.49	3	0	1	None	0	0	0	0	3	3.25	2.25	2.8	3.6	3.5	3.5	0.55	1.194
LCU_0387	0	0	Female	Domestic	Year 4 or above	Management	3.00-3.49	3	0	1	None	0	0	0	0	2	2.75	1.25	2.667	3.2	2.833	2.5	0.44	1.494
LCU_0388	1	0	Female	Domestic	Year 1	Management	>=3.50	4	1	2	DeepSeek	1	1	1	0	3	2.5	3.25	3.333	4.2	3	2.5	0.78	0.842
LCU_0389	1	1	Male	Domestic	Year 2	Engineering and computer science	3.00-3.49	3	1	5	DeepSeek	1	1	0	1	3	2.25	2	2.6	3	3	3.25	0.636	1.032
LCU_0390	1	0	Male	Domestic	Year 3	Management	2.50-2.99	2	1	2	DeepSeek	1	0	0	1	2.333	3.25	3	2.5	2.4	4.167	2.25	0.366	1.794
LCU_0391	1	1	Female	Domestic	Year 1	Social sciences	>=3.50	4	1	3	ChatGPT	1	0	1	0	4	3.25	2.75	4.5	4.8	1.5	4.5	0.97	0.677
LCU_0392	1	1	Female	Domestic	Year 3	Engineering and computer science	2.50-2.99	2	1	4	DeepSeek	1	1	1	0	3	3	2.75	3	3.6	3.5	3	0.542	1.211
LCU_0393	1	1	Female	Domestic	Year 4 or above	Humanities	>=3.50	4	1	4	Doubao	1	0	1	0	3.333	2.5	3.75	2.667	2	3	3	0.678	0.969
LCU_0394	0	0	Male	Domestic	Year 4 or above	Management	2.50-2.99	2	1	3	DeepSeek	1	1	1	0	2.167	3	2.5	2.333	3.5	3	2.25	0.443	1.482
LCU_0395	1	1	Female	Domestic	Year 3	Management	3.00-3.49	3	1	3	DeepSeek	0	1	1	0	3.333	3.25	2.75	3	4.4	2.667	3.5	0.804	0.817
LCU_0396	1	1	Female	Domestic	Year 3	Humanities	3.00-3.49	3	1	2	Kimi	1	1	0	0	4.667	4	3	3	3	2.333	3	0.874	0.752
LCU_0397	1	1	Male	Domestic	Year 2	Arts	2.50-2.99	2	1	3	Doubao	1	1	1	0	3.833	3.25	2	4	3.2	3	3.333	0.791	0.831
LCU_0398	1	1	Female	Domestic	Year 2	Engineering and computer science	3.00-3.49	3	1	5	ChatGPT	1	1	1	0	3.667	4	1.25	4	3.2	2.667	3.5	0.89	0.738
LCU_0399	1	0	Male	Domestic	Year 3	Medicine and health	2.50-2.99	2	1	3	ChatGPT	0	1	0	0	3.333	3.25	2.75	2.833	3.25	3.333	2.5	0.594	1.106
LCU_0400	1	0	Female	Domestic	Year 1	Economics	3.00-3.49	3	1	4	DeepSeek	1	1	0	0	2.667	3	3.25	2.833	2.25	3.167	3.5	0.572	1.148
LCU_0401	1	1	Female	Domestic	Year 1	Economics	3.00-3.49	3	1	5	DeepSeek	1	0	1	0	3.333	3.25	2.5	3.333	2.6	2.167	3.5	0.781	0.841
LCU_0402	1	1	Male	Domestic	Year 2	Economics	3.00-3.49	3	1	2	DeepSeek	0	0	0	1	3.667	3.75	1.5	3.833	3.25	1.5	3.5	0.918	0.715
LCU_0403	1	1	Male	Domestic	Year 2	Management	2.50-2.99	2	1	2	ChatGPT	1	1	0	0	3.167	2.5	2	2.8	3	2.833	3	0.733	0.896
LCU_0404	1	1	Male	Domestic	Year 4 or above	Economics	2.50-2.99	2	1	4	Wenxin Yiyan	0	0	0	0	2.5	3.25	1.75	3.333	4	2.167	4	0.717	0.916
LCU_0405	0	0	Female	Domestic	Year 3	Economics	>=3.50	4	1	5	Doubao	1	1	1	0	3.333	3.75	2	3.667	3	2.167	3.75	0.856	0.767
LCU_0406	1	1	Male	Domestic	Year 3	Engineering and computer science	3.00-3.49	3	1	3	DeepSeek	1	0	1	0	4	2.75	2	3	3	3.167	3	0.772	0.851
LCU_0407	1	1	Male	Domestic	Year 1	Management	2.50-2.99	2	1	2	ChatGPT	1	1	0	0	3.833	4.25	2.25	4	4.2	2.333	3.75	0.918	0.715
LCU_0408	1	1	Male	Domestic	Year 4 or above	Management	<2.50	1	1	4	DeepSeek	1	1	0	0	3.333	3.25	2.75	2.667	3.8	3.5	4.25	0.656	1.002
LCU_0409	1	1	Male	Domestic	Year 1	Natural sciences	2.50-2.99	2	1	4	DeepSeek	1	1	1	0	3.833	2.75	2.5	3.167	3.4	3	3.25	0.764	0.859
LCU_0410	1	0	Male	Domestic	Year 1	Engineering and computer science	2.50-2.99	2	1	4	Doubao	1	0	1	1	2.667	2	2.5	3.5	3.8	2.167	3.5	0.709	0.927
LCU_0411	1	1	Female	Domestic	Year 3	Management	3.00-3.49	3	0	1	None	0	0	0	0	3	2.75	1.75	2.5	2.2	3.167	2.75	0.491	1.339
LCU_0412	1	1	Female	Domestic	Year 1	Natural sciences	3.00-3.49	3	1	2	Doubao	1	1	1	0	3.5	4	2	4.5	3.6	1.5	4	0.958	0.686
LCU_0413	1	1	Female	Domestic	Year 1	Engineering and computer science	2.50-2.99	2	1	4	DeepSeek	0	0	0	0	4	2.75	2.75	3.833	2.8	2.667	4.75	0.885	0.742
LCU_0414	1	1	Male	Domestic	Year 3	Medicine and health	>=3.50	4	1	5	Doubao	1	1	1	0	3.833	3.75	2.5	3	3	3.667	3	0.762	0.862
LCU_0415	1	1	Female	Domestic	Year 1	Engineering and computer science	>=3.50	4	1	5	Doubao	1	1	1	0	3	3.25	1.75	3.5	3.8	2.5	4.25	0.871	0.754
LCU_0416	1	1	Male	Domestic	Year 2	Engineering and computer science	3.00-3.49	3	1	4	DeepSeek	1	0	1	1	3.333	1	2.25	4.5	3.75	2.333	4.25	0.894	0.734
LCU_0417	1	1	Male	Domestic	Year 4 or above	Other	2.50-2.99	2	1	5	DeepSeek	1	1	0	0	3.333	3.25	3	3.5	3.25	3	3.25	0.466	1.409
LCU_0418	1	1	Female	Domestic	Year 3	Engineering and computer science	>=3.50	4	1	3	Doubao	1	0	1	0	3.667	3	2.25	3	3.8	2.5	3.25	0.84	0.782
LCU_0419	1	1	Female	Domestic	Year 1	Management	3.00-3.49	3	1	4	Tongyi Qianwen	1	1	1	1	3.333	3.5	2.5	3.333	2.8	3	4.25	0.855	0.768
LCU_0420	1	0	Male	Domestic	Year 4 or above	Engineering and computer science	2.50-2.99	2	1	5	DeepSeek	1	0	1	0	2.667	2.25	3.5	2.833	3.6	2.5	3.25	0.524	1.253
LCU_0421	0	0	Male	Domestic	Year 2	Natural sciences	3.00-3.49	3	1	5	Wenxin Yiyan	0	1	0	1	2.4	1.75	3.25	2.167	3.6	2.833	3.5	0.521	1.262
LCU_0422	1	1	Male	Domestic	Year 3	Medicine and health	3.00-3.49	3	1	4	DeepSeek	1	1	1	0	3.833	2.5	2	3.333	2.4	3.167	3	0.789	0.832
LCU_0423	1	1	Female	Domestic	Year 4 or above	Engineering and computer science	>=3.50	4	1	4	DeepSeek	0	1	1	0	3.167	3.5	2	4.333	4.2	2.167	3.25	0.902	0.728
LCU_0424	0	0	Male	Domestic	Year 3	Engineering and computer science	<2.50	1	1	4	Doubao	0	0	1	0	3.167	2.5	2.5	2.833	2.2	3.5	3.5	0.507	1.295
LCU_0425	1	0	Female	Domestic	Year 2	Agriculture	2.50-2.99	2	1	3	Doubao	1	0	0	0	2.5	1.667	2.5	3.167	3.2	3.167	3.5	0.479	1.37
LCU_0426	1	0	Female	Domestic	Year 2	Arts	>=3.50	4	1	4	DeepSeek	1	1	0	0	2.833	2.5	2.25	3.333	4	2.167	4	0.8	0.821
LCU_0427	1	0	Male	International	Year 4 or above	Engineering and computer science	3.00-3.49	3	1	5	Doubao	1	1	0	0	2.833	1.75	3	2.833	3.2	3.833	2.75	0.515	1.274
LCU_0428	1	1	Male	Domestic	Year 2	Arts	>=3.50	4	1	4	ChatGPT	1	0	1	0	3.333	3	2.25	3.167	2.8	3.333	3.25	0.708	0.928
LCU_0429	1	1	Male	Domestic	Year 1	Natural sciences	3.00-3.49	3	1	5	Doubao	1	1	1	0	3.167	2.75	2.25	2.5	3.2	3.167	2.75	0.622	1.056
LCU_0430	1	0	Female	Domestic	Year 2	Arts	<2.50	1	1	2	Doubao	0	0	1	0	3.167	3.25	2	3.167	2	4.833	3	0.436	1.504
LCU_0431	0	0	Male	Domestic	Year 3	Medicine and health	<2.50	1	1	2	DeepSeek	0	0	0	0	1.833	3.25	2.75	2.833	2.75	2.833	2.5	0.407	1.612
LCU_0432	1	1	Female	Domestic	Year 3	Engineering and computer science	>=3.50	4	1	5	DeepSeek	1	1	0	0	3.167	2.75	3.5	2.833	3.2	2.5	3	0.685	0.958
LCU_0433	0	0	Female	Domestic	Year 3	Social sciences	3.00-3.49	3	1	4	DeepSeek	1	0	0	0	3	2.75	3	3.333	3	2.667	2.75	0.701	0.937
LCU_0434	1	1	Male	Domestic	Year 4 or above	Humanities	>=3.50	4	0	1	None	0	0	0	0	2.333	3.5	2.25	2.667	3.6	1.833	3	0.576	1.139
LCU_0435	1	0	Male	Domestic	Year 4 or above	Medicine and health	3.00-3.49	3	0	1	None	0	0	0	0	2.833	5	2.25	2.5	2.4	3.667	2.75	0.447	1.468
LCU_0436	1	1	Female	Domestic	Year 1	Natural sciences	2.50-2.99	2	0	1	None	0	0	0	0	2.167	1.5	2.5	3.5	3.6	2	4.25	0.616	1.067
LCU_0437	0	0	Female	Domestic	Year 1	Engineering and computer science	<2.50	1	1	4	DeepSeek	0	1	1	0	3.667	2.25	3	1.167	2.2	4.167	2.25	0.254	2.581
LCU_0438	1	1	Male	Domestic	Year 3	Natural sciences	2.50-2.99	2	1	3	DeepSeek	0	1	1	0	2.667	4	2	2.833	3.4	2.4	2.25	0.616	1.065
LCU_0439	0	0	Female	Domestic	Year 2	Management	2.50-2.99	2	0	1	None	0	0	0	0	2.833	2.5	3	1.333	2.6	4.333	3	0.207	2.772
LCU_0440	1	1	Male	Domestic	Year 2	Engineering and computer science	3.00-3.49	3	1	4	Doubao	1	1	1	0	3.667	3.25	1.75	3.667	3.8	2.167	4	0.898	0.731
LCU_0441	1	0	Female	Domestic	Year 4 or above	Economics	>=3.50	4	1	2	DeepSeek	0	1	1	0	1.333	1	2.5	1.667	2.6	3.833	1.75	0.208	2.772
LCU_0442	1	1	Female	Domestic	Year 1	Social sciences	3.00-3.49	3	1	2	DeepSeek	0	0	1	0	2.333	2.5	2.5	2.8	2.2	3.833	2.75	0.562	1.168
LCU_0443	1	1	Female	Domestic	Year 4 or above	Economics	2.50-2.99	2	1	3	DeepSeek	1	1	0	0	3	3.25	1.75	2.667	3	1.667	3.75	0.754	0.87
LCU_0444	1	1	Male	Domestic	Year 3	Social sciences	3.00-3.49	3	1	2	DeepSeek	1	0	0	0	2.833	3.25	2	3.5	4	1.833	3.75	0.865	0.759
LCU_0445	1	1	Female	Domestic	Year 4 or above	Engineering and computer science	2.50-2.99	2	1	5	DeepSeek	1	1	0	0	3.5	3.25	3	3.167	2.8	2.667	3.5	0.718	0.915
LCU_0446	1	1	Another/prefer not to say	Domestic	Year 3	Social sciences	<2.50	1	1	2	DeepSeek	0	0	1	0	3.333	3.5	1.25	3.333	4.2	2	3	0.884	0.742
LCU_0447	1	1	Male	Domestic	Year 3	Natural sciences	>=3.50	4	1	4	Kimi	0	0	1	0	3.667	2.25	2	4.667	4	2.333	4.25	0.943	0.696
LCU_0448	1	1	Male	Domestic	Year 3	Medicine and health	3.00-3.49	3	1	5	DeepSeek	1	1	1	0	4.667	3.75	3	3.667	3	2	4.25	0.928	0.708
LCU_0449	1	1	Female	International	Year 1	Engineering and computer science	2.50-2.99	2	1	4	Doubao	1	1	1	1	3.833	2.5	2	4	3.6	2.833	3.25	0.858	0.765
LCU_0450	0	0	Male	Domestic	Year 2	Social sciences	3.00-3.49	3	1	2	DeepSeek	0	0	1	0	2.5	3.5	3	2.5	3.2	4	2.5	0.506	1.297
LCU_0451	1	0	Male	Domestic	Year 2	Other	<2.50	1	1	3	DeepSeek	1	0	0	0	3.333	3.25	3.25	2.833	3.2	2.833	2.5	0.334	1.967
LCU_0452	1	1	Another/prefer not to say	Domestic	Year 2	Management	2.50-2.99	2	1	2	Tongyi Qianwen	0	0	0	0	2.333	2	2	2.833	2.6	3	2.25	0.712	0.922
LCU_0453	1	1	Male	Domestic	Year 2	Engineering and computer science	3.00-3.49	3	1	5	DeepSeek	1	1	1	0	3.667	4	2.25	3.333	3.4	2	3	0.833	0.788
LCU_0454	1	1	Female	Domestic	Year 1	Medicine and health	2.50-2.99	2	1	5	Kimi	0	1	1	0	3.667	1.333	2.25	3.5	2.6	2.833	3.5	0.78	0.842
LCU_0455	1	0	Male	Domestic	Year 1	Engineering and computer science	2.50-2.99	2	1	3	ChatGPT	1	1	1	0	2.833	2.75	3.25	3.5	2.8	2.5	2.75	0.652	1.007
LCU_0456	0	0	Female	Domestic	Year 3	Medicine and health	3.00-3.49	3	1	4	Other	0	1	0	0	3	2.25	2.75	2.833	2.6	2.667	3	0.675	0.972
LCU_0457	1	1	Male	Domestic	Year 2	Social sciences	3.00-3.49	3	1	5	Kimi	1	0	0	0	2.167	3	3	2.833	2.2	3.333	3.5	0.554	1.184
LCU_0458	1	1	Male	Domestic	Year 4 or above	Humanities	2.50-2.99	2	1	2	ChatGPT	0	1	1	0	3.833	2.75	2	2.833	3.2	2.667	3.75	0.807	0.813
LCU_0459	1	1	Male	Domestic	Year 3	Engineering and computer science	2.50-2.99	2	1	4	DeepSeek	1	1	1	0	2.333	4	2.25	3.333	1.6	3.167	1.25	0.404	1.625
LCU_0460	1	1	Male	Domestic	Year 4 or above	Engineering and computer science	<2.50	1	1	3	DeepSeek	1	1	1	1	3.5	3.25	1.5	2.5	2	2.667	2.5	0.611	1.075
LCU_0461	1	1	Male	Domestic	Year 1	Social sciences	3.00-3.49	3	1	4	ChatGPT	1	0	0	0	3.667	4	1.25	3.833	3	2.667	4.5	0.925	0.71
LCU_0462	1	1	Female	Domestic	Year 4 or above	Medicine and health	3.00-3.49	3	1	5	DeepSeek	1	1	0	0	3.167	3.5	2.75	1.833	2.4	2.5	2.75	0.607	1.082
LCU_0463	1	1	Female	Domestic	Year 4 or above	Arts	3.00-3.49	3	1	4	Doubao	1	1	0	1	3.667	3.25	2.5	2.5	3.2	3.333	3.5	0.638	1.03
LCU_0464	1	0	Male	Domestic	Year 1	Engineering and computer science	2.50-2.99	2	0	1	None	0	0	0	0	2.167	3.25	3	3.667	4.4	2.667	3.25	0.457	1.438
LCU_0465	1	1	Female	Domestic	Year 2	Management	3.00-3.49	3	1	3	DeepSeek	0	0	1	0	3.667	3.75	1.75	3	3	2.833	2.5	0.825	0.796
LCU_0466	0	0	Female	Domestic	Year 1	Arts	3.00-3.49	3	1	4	Other	1	0	1	0	2.5	2.75	2.75	2.5	2.2	2.833	2.5	0.431	1.523
LCU_0467	1	1	Female	Domestic	Year 1	Humanities	>=3.50	4	1	5	Other	1	0	0	0	3	2.5	2.75	3.5	2.8	2.333	2.5	0.754	0.871
LCU_0468	1	1	Male	Domestic	Year 4 or above	Management	2.50-2.99	2	1	4	DeepSeek	1	1	1	0	3.833	3.5	3	4.333	3.6	1.167	3.25	0.915	0.718
LCU_0469	1	1	Male	Domestic	Year 3	Medicine and health	>=3.50	4	1	5	DeepSeek	1	0	1	0	3.667	4.25	3.75	3.167	2.8	2.667	4	0.839	0.782
LCU_0470	1	1	Male	Domestic	Year 4 or above	Social sciences	3.00-3.49	3	1	5	ChatGPT	0	1	1	0	2.5	2.333	2	1.833	2	3.167	3	0.474	1.384
LCU_0471	1	1	Male	Domestic	Year 2	Economics	2.50-2.99	2	1	2	DeepSeek	0	1	0	0	3	3	2.5	3.667	3.4	3	2.5	0.653	1.006
LCU_0472	0	0	Female	Domestic	Year 2	Economics	2.50-2.99	2	1	4	ChatGPT	1	1	1	1	3.333	3.5	2.75	3.2	3.4	2.833	4.5	0.763	0.861
LCU_0473	1	1	Male	Domestic	Year 1	Humanities	3.00-3.49	3	1	5	Kimi	0	0	0	0	2.833	1.75	3.5	4.167	4	2.167	3.25	0.759	0.865
LCU_0474	1	1	Male	Domestic	Year 1	Engineering and computer science	3.00-3.49	3	1	3	ChatGPT	1	0	1	0	2.833	2.75	3	3	4.2	2	4	0.787	0.834
LCU_0475	1	0	Female	Domestic	Year 4 or above	Engineering and computer science	2.50-2.99	2	1	5	Doubao	1	1	1	0	2.833	3.25	3.75	2	3.4	3.333	3	0.381	1.721
LCU_0476	1	1	Female	Domestic	Year 2	Natural sciences	2.50-2.99	2	1	2	DeepSeek	1	0	1	0	3.667	2.25	2.25	3.833	2.6	2.833	2.5	0.817	0.804
LCU_0477	1	0	Female	Domestic	Year 4 or above	Engineering and computer science	2.50-2.99	2	1	5	ChatGPT	0	0	1	0	3.667	2.75	3	2.667	2.8	3	2.75	0.593	1.107
LCU_0478	1	1	Male	Domestic	Year 2	Medicine and health	3.00-3.49	3	1	5	Doubao	1	1	0	0	3.333	2.5	3.5	3.167	3.6	2.333	2.75	0.725	0.906
LCU_0479	1	1	Female	Domestic	Year 4 or above	Humanities	>=3.50	4	0	1	None	0	0	0	0	3.667	4	1.25	3.333	3	3	3.5	0.793	0.828
LCU_0480	1	0	Female	Domestic	Year 2	Engineering and computer science	>=3.50	4	1	3	ChatGPT	0	1	0	0	2.5	1.25	2.25	1.833	3.4	4	3	0.477	1.376
LCU_0481	1	0	Male	Domestic	Year 1	Economics	3.00-3.49	3	1	5	ChatGPT	0	1	0	0	3	2.25	2.75	2.167	3.4	4.167	4	0.463	1.42
LCU_0482	1	1	Male	Domestic	Year 2	Engineering and computer science	3.00-3.49	3	1	3	Doubao	1	0	0	0	3.667	3.5	2.5	2.333	3.2	3.167	3	0.703	0.935
LCU_0483	0	0	Male	Domestic	Year 4 or above	Engineering and computer science	2.50-2.99	2	1	5	Tongyi Qianwen	0	1	0	0	4.5	4.333	1.5	3.167	2.6	3.5	3.25	0.799	0.822
LCU_0484	1	1	Female	Domestic	Year 2	Arts	2.50-2.99	2	0	1	None	0	0	0	0	3.167	3.5	2.5	3	2.8	2.667	3.75	0.505	1.3
LCU_0485	0	0	Female	Domestic	Year 1	Natural sciences	>=3.50	4	0	1	None	0	0	0	0	3.167	2.5	2.75	4	3.8	2.667	4	0.811	0.81
LCU_0486	1	1	Male	Domestic	Year 1	Management	3.00-3.49	3	1	2	Doubao	1	1	0	0	3.333	3	3.25	4	3.4	2	3.25	0.888	0.74
LCU_0487	1	1	Male	Domestic	Year 1	Arts	2.50-2.99	2	1	5	DeepSeek	1	0	1	0	2.833	2.25	3.75	3	3.2	2.833	3.5	0.457	1.438
LCU_0488	1	1	Female	Domestic	Year 2	Economics	>=3.50	4	1	4	Doubao	0	0	0	0	2.833	2.5	4.25	2.667	3.2	3.5	2.25	0.457	1.438
LCU_0489	0	0	Female	Domestic	Year 3	Arts	>=3.50	4	0	1	None	0	0	0	0	2.5	3	1.75	3.667	2.2	3.333	4	0.573	1.145
LCU_0490	0	0	Female	Domestic	Year 3	Humanities	3.00-3.49	3	1	2	DeepSeek	1	0	0	1	2.833	2.25	3.5	2.5	3.2	3.833	3	0.499	1.315
LCU_0491	1	1	Male	Domestic	Year 4 or above	Economics	2.50-2.99	2	1	3	Doubao	1	0	1	0	2.833	2.25	2.5	2.333	2	3.2	3.5	0.495	1.327
LCU_0492	1	1	Male	Domestic	Year 2	Natural sciences	2.50-2.99	2	0	1	None	0	0	0	0	2.333	2.5	1.75	3.167	1.8	2.667	3.5	0.525	1.251
LCU_0493	1	1	Female	Domestic	Year 3	Arts	3.00-3.49	3	1	2	Kimi	0	1	1	0	2.333	3.5	2.25	3.333	3.8	2.333	3.75	0.705	0.931
LCU_0494	1	1	Male	Domestic	Year 1	Natural sciences	3.00-3.49	3	1	5	Kimi	0	0	0	0	4.167	4.25	3	3.667	3.2	2.833	3.25	0.861	0.762
LCU_0495	1	1	Female	Domestic	Year 3	Engineering and computer science	2.50-2.99	2	1	4	ChatGPT	1	1	1	1	3.667	3.25	2.25	3.333	2.2	3.667	4	0.741	0.886
LCU_0496	1	1	Female	Domestic	Year 1	Management	<2.50	1	1	2	DeepSeek	0	0	0	0	3.833	3.5	2	3.167	3.8	2.333	2.5	0.8	0.821
LCU_0497	1	1	Male	Domestic	Year 1	Management	3.00-3.49	3	1	3	Tongyi Qianwen	1	1	1	0	3.2	1.75	2.25	3.667	3.8	2.167	3.5	0.864	0.76
LCU_0498	1	1	Male	Domestic	Year 3	Social sciences	>=3.50	4	1	4	DeepSeek	0	1	0	0	3.5	2.25	1.5	3.833	3.2	2.833	3.75	0.887	0.741
LCU_0499	1	1	Male	Domestic	Year 1	Social sciences	3.00-3.49	3	0	1	None	0	0	0	0	2.667	2	2.25	3	3.4	2.833	3.75	0.576	1.14
LCU_0500	1	1	Female	Domestic	Year 3	Social sciences	>=3.50	4	1	5	Doubao	0	1	1	0	3.833	4	2.25	3.8	3.6	2.5	2.75	0.876	0.75
LCU_0501	1	1	Male	Domestic	Year 4 or above	Engineering and computer science	>=3.50	4	1	5	ChatGPT	1	1	1	0	3.833	2.5	2.75	3.5	3.4	1.667	4.25	0.909	0.722
LCU_0502	0	0	Male	Domestic	Year 1	Economics	<2.50	1	0	1	None	0	0	0	0	2.833	2.5	2.5	4.167	3.8	2.667	2.75	0.451	1.456
LCU_0503	1	1	Male	Domestic	Year 1	Natural sciences	>=3.50	4	0	1	None	0	0	0	0	3	2.75	2.5	3	3.6	3	1.75	0.51	1.288
LCU_0504	1	0	Female	Domestic	Year 4 or above	Engineering and computer science	3.00-3.49	3	1	4	DeepSeek	1	1	1	0	4	3.25	3.75	2.167	2.2	2.833	2.5	0.635	1.034
LCU_0505	1	0	Female	Domestic	Year 2	Engineering and computer science	3.00-3.49	3	1	5	ChatGPT	1	1	0	0	4	3.25	2.25	3.667	3.4	3	3.25	0.841	0.781
LCU_0506	1	1	Female	Domestic	Year 2	Arts	<2.50	1	1	2	DeepSeek	0	0	1	0	2.833	3.75	1.333	2.167	1.8	3.333	3.25	0.47	1.396
LCU_0507	1	1	Male	Domestic	Year 2	Engineering and computer science	3.00-3.49	3	1	3	ChatGPT	0	1	1	0	2	2	3.5	2	2.8	3.833	1	0.202	2.772
LCU_0508	1	1	Female	Domestic	Year 1	Natural sciences	2.50-2.99	2	1	4	DeepSeek	1	1	0	0	3.167	2.75	2.5	4.333	3.6	2.167	4.25	0.887	0.74
LCU_0509	0	0	Male	Domestic	Year 3	Economics	>=3.50	4	1	4	DeepSeek	1	1	1	0	3.5	3.75	2.25	3.5	4.2	2.333	4.25	0.871	0.754
LCU_0510	1	1	Male	Domestic	Year 2	Management	<2.50	1	1	2	DeepSeek	0	1	0	0	3.167	2	2	3.5	3.6	2.333	2.5	0.739	0.889
LCU_0511	1	1	Male	Domestic	Year 1	Natural sciences	3.00-3.49	3	1	5	ChatGPT	1	1	0	0	3.167	3.5	2.5	3	3.25	3	3.25	0.726	0.905
LCU_0512	0	0	Male	Domestic	Year 4 or above	Engineering and computer science	2.50-2.99	2	0	1	None	0	0	0	0	2.5	2.5	1.75	2.833	2.8	3.333	2.5	0.324	2.025
LCU_0513	1	1	Female	Domestic	Year 4 or above	Engineering and computer science	>=3.50	4	1	5	DeepSeek	1	1	0	0	4.6	4.25	2.25	4.333	3.8	1.833	3.75	0.959	0.685
LCU_0514	0	0	Male	Domestic	Year 4 or above	Humanities	3.00-3.49	3	1	3	DeepSeek	0	0	1	0	3	3.25	3	2.667	2.6	3.333	2.75	0.59	1.112
LCU_0515	0	0	Male	Domestic	Year 1	Management	3.00-3.49	3	1	4	Kimi	1	0	1	0	3.167	1.75	3.25	3.833	3.4	3.167	3.5	0.781	0.841
LCU_0516	1	0	Female	Domestic	Year 1	Other	3.00-3.49	3	1	4	Wenxin Yiyan	0	1	1	1	3.333	2	3.75	3.333	3.2	3.5	2.75	0.41	1.602
LCU_0517	1	1	Female	Domestic	Year 4 or above	Economics	>=3.50	4	1	4	ChatGPT	0	0	1	0	3.167	4.25	3	2.5	3.2	2.5	3.75	0.752	0.873
LCU_0518	1	0	Female	Domestic	Year 3	Engineering and computer science	>=3.50	4	1	4	Doubao	1	1	1	0	3.333	3.5	1.75	3.833	4	1.833	3.75	0.909	0.722
LCU_0519	1	1	Male	Domestic	Year 3	Engineering and computer science	>=3.50	4	1	5	Doubao	0	1	1	1	3.167	4	1.25	3.333	2.8	2	3.75	0.869	0.755
LCU_0520	1	1	Male	Domestic	Year 3	Management	3.00-3.49	3	0	1	None	0	0	0	0	2.5	2.75	1.5	2.667	3	3.2	2	0.38	1.727
LCU_0521	1	1	Male	Domestic	Year 3	Management	<2.50	1	1	4	Doubao	1	1	1	0	3.5	2	3	2.667	3.2	2.667	3	0.584	1.125
LCU_0522	1	1	Female	Domestic	Year 1	Engineering and computer science	2.50-2.99	2	1	3	ChatGPT	1	1	0	0	2.167	2.25	3	3.667	4.4	3	3.5	0.625	1.05
LCU_0523	1	1	Female	Domestic	Year 1	Management	3.00-3.49	3	1	5	Doubao	1	0	1	0	3	2.25	3.5	2.833	2.8	2.833	2.25	0.589	1.114
LCU_0524	1	1	Male	Domestic	Year 3	Natural sciences	3.00-3.49	3	1	4	ChatGPT	1	1	1	1	3.667	3	1.75	3.333	3.2	3	3.75	0.836	0.785
LCU_0525	1	1	Female	Domestic	Year 4 or above	Engineering and computer science	2.50-2.99	2	1	5	DeepSeek	1	0	0	0	2.833	2.75	2.75	2.5	1.8	4	3	0.412	1.592
LCU_0526	1	1	Female	Domestic	Year 1	Engineering and computer science	3.00-3.49	3	1	5	Kimi	1	1	0	0	3.6	2.5	2	2.5	2.6	2.833	3.25	0.717	0.916
LCU_0527	0	0	Another/prefer not to say	Domestic	Year 1	Management	3.00-3.49	3	1	2	DeepSeek	0	1	0	0	2.833	3.75	2.75	3.167	3.4	3.333	4	0.885	0.742
LCU_0528	1	1	Male	Domestic	Year 4 or above	Social sciences	>=3.50	4	1	4	DeepSeek	1	1	0	0	4.333	2.5	3.25	4.167	3	2.667	3	0.904	0.726
LCU_0529	1	1	Male	Domestic	Year 4 or above	Humanities	3.00-3.49	3	1	4	Doubao	1	0	1	0	3.5	2.25	4	3.333	3.4	2	3	0.753	0.872
LCU_0530	1	1	Male	Domestic	Year 2	Humanities	2.50-2.99	2	1	4	ChatGPT	1	0	1	0	3.167	3.5	1.5	3	3.4	2.167	3.5	0.777	0.845
LCU_0531	0	0	Male	Domestic	Year 4 or above	Engineering and computer science	3.00-3.49	3	1	5	DeepSeek	0	0	1	0	3.167	3.5	3.25	2.5	2.6	3.4	2.5	0.509	1.29
LCU_0532	1	1	Female	Domestic	Year 4 or above	Engineering and computer science	2.50-2.99	2	1	4	DeepSeek	1	1	1	0	3.167	3.25	2.25	2.5	3.2	2.667	2.75	0.609	1.078
LCU_0533	1	1	Female	Domestic	Year 1	Engineering and computer science	3.00-3.49	3	1	5	DeepSeek	1	1	1	0	3	4.5	2.5	3	3.2	3.5	3.75	0.704	0.933
LCU_0534	1	1	Male	Domestic	Year 4 or above	Arts	2.50-2.99	2	1	3	Doubao	0	0	0	0	2.833	3	2.25	3	2	3	2.75	0.509	1.29
LCU_0535	0	0	Another/prefer not to say	Domestic	Year 3	Engineering and computer science	2.50-2.99	2	1	4	Other	1	0	1	0	3.167	2.75	3.25	4.167	3.4	3.167	2.75	0.79	0.831
LCU_0536	1	1	Female	Domestic	Year 2	Medicine and health	2.50-2.99	2	1	2	DeepSeek	0	1	1	0	3	3.25	2.75	2.333	2.6	4	3	0.555	1.184
LCU_0537	1	1	Female	Domestic	Year 3	Other	2.50-2.99	2	1	5	Doubao	0	1	1	0	3.667	3.75	2.5	3.667	3.2	1.667	3.75	0.697	0.942
LCU_0538	1	1	Female	Domestic	Year 3	Humanities	>=3.50	4	1	5	Doubao	1	1	1	0	4.333	3.75	3.25	4.167	3.6	1.833	3.75	0.932	0.705
LCU_0539	0	0	Male	Domestic	Year 2	Management	<2.50	1	1	5	ChatGPT	1	1	1	1	2.167	2.75	2.5	2.833	3.8	2.5	3.5	0.54	1.217
LCU_0540	1	0	Male	Domestic	Year 1	Economics	2.50-2.99	2	1	2	ChatGPT	1	1	1	0	4	3.5	2	4.333	3	2	4	0.918	0.715
LCU_0541	1	0	Female	Domestic	Year 3	Engineering and computer science	2.50-2.99	2	1	5	Kimi	1	1	0	0	2.333	2.5	4	2.5	2.8	3.333	3.5	0.364	1.803
LCU_0542	1	1	Female	Domestic	Year 4 or above	Management	2.50-2.99	2	1	3	ChatGPT	0	1	0	1	3.667	3.25	3.5	2.667	3	3	3	0.699	0.939
LCU_0543	1	1	Female	Domestic	Year 1	Engineering and computer science	>=3.50	4	1	3	DeepSeek	0	1	1	1	3.667	1.75	2.25	3.667	3	2.5	4	0.903	0.727
LCU_0544	1	1	Male	Domestic	Year 3	Engineering and computer science	<2.50	1	1	2	DeepSeek	1	0	0	0	3.333	3.25	2	4.4	2.6	2	3.75	0.859	0.764
LCU_0545	1	1	Male	Domestic	Year 4 or above	Social sciences	>=3.50	4	1	5	Doubao	1	1	1	0	3.667	2.75	3.75	4	3	1.333	4.5	0.932	0.704
LCU_0546	0	0	Male	Domestic	Year 2	Economics	>=3.50	4	0	1	None	0	0	0	0	2.333	2.75	3.25	2.5	3.2	2.833	4	0.456	1.44
LCU_0547	1	1	Male	Domestic	Year 2	Engineering and computer science	2.50-2.99	2	1	4	Kimi	1	1	1	0	4	3.5	2.5	3.2	2.6	4	3	0.685	0.959
LCU_0548	1	1	Female	Domestic	Year 2	Management	>=3.50	4	1	2	DeepSeek	0	0	1	0	2.5	2.5	2.25	2.333	2.25	3.167	3	0.702	0.936
LCU_0549	0	0	Male	Domestic	Year 3	Arts	2.50-2.99	2	1	3	Doubao	1	0	1	0	2.833	2.5	2.25	3.833	3	2.833	3.5	0.644	1.02
LCU_0550	0	0	Male	Domestic	Year 4 or above	Engineering and computer science	2.50-2.99	2	1	4	DeepSeek	0	0	1	1	2.667	2.5	2	2.833	3	3	2.5	0.516	1.272
LCU_0551	1	1	Female	Domestic	Year 2	Engineering and computer science	2.50-2.99	2	1	4	Doubao	1	0	1	0	2.5	2.5	2.5	3.333	2.6	2.833	3.75	0.668	0.984
LCU_0552	1	0	Male	Domestic	Year 3	Economics	2.50-2.99	2	1	4	DeepSeek	1	1	1	0	2	3	2.75	2.667	2.8	3.5	2.333	0.273	2.406
LCU_0553	0	0	Female	Domestic	Year 1	Natural sciences	3.00-3.49	3	1	3	DeepSeek	1	1	0	0	1.833	2.333	2.5	2.833	2.4	4.167	3	0.47	1.398
LCU_0554	0	0	Female	Domestic	Year 2	Engineering and computer science	3.00-3.49	3	1	5	Doubao	1	0	0	0	3.333	1.75	1.75	3.667	3	1.833	3	0.833	0.789
LCU_0555	1	1	Female	Domestic	Year 2	Engineering and computer science	3.00-3.49	3	1	5	DeepSeek	1	0	1	0	3.5	2.5	3	3.667	3.6	2.667	3.25	0.79	0.831
LCU_0556	0	0	Female	Domestic	Year 3	Humanities	<2.50	1	1	2	Kimi	0	1	1	0	2.667	2.75	2.75	2.833	3.6	2.5	2.25	0.486	1.352
LCU_0557	1	0	Female	Domestic	Year 2	Economics	2.50-2.99	2	1	4	DeepSeek	1	1	1	0	3.167	3	3	3	3.6	2.833	3	0.598	1.099
LCU_0558	1	1	Female	Domestic	Year 3	Natural sciences	3.00-3.49	3	1	5	ChatGPT	1	0	1	0	2.833	2.75	3	3.333	3.8	2.6	2.5	0.652	1.008
LCU_0559	1	1	Female	Domestic	Year 2	Medicine and health	>=3.50	4	1	4	DeepSeek	1	1	0	0	3	3.5	3	2.667	3	2.333	4.5	0.852	0.771
LCU_0560	1	1	Female	Domestic	Year 2	Medicine and health	<2.50	1	1	4	DeepSeek	1	1	0	0	3	3.25	2.5	2.833	2.8	3	2.25	0.531	1.236
LCU_0561	1	1	Female	Domestic	Year 1	Medicine and health	3.00-3.49	3	1	2	Kimi	0	1	0	1	3.167	3.25	2.25	2.333	2.75	3.2	2.25	0.658	0.999
LCU_0562	1	0	Male	Domestic	Year 4 or above	Medicine and health	2.50-2.99	2	0	1	None	0	0	0	0	2.167	2.25	1.75	2.833	2.8	2.833	3	0.396	1.658
LCU_0563	1	1	Female	Domestic	Year 3	Other	<2.50	1	1	3	DeepSeek	1	0	1	0	3.6	3	2.5	3	2.4	2.833	2.75	0.408	1.609
LCU_0564	1	1	Male	Domestic	Year 1	Economics	3.00-3.49	3	1	3	Doubao	1	0	0	0	3.5	3.5	3	3.167	3.2	3.167	3.75	0.75	0.875
LCU_0565	1	0	Female	Domestic	Year 2	Management	3.00-3.49	3	1	3	Doubao	1	1	0	0	1.833	2.5	2.5	3.2	2.8	3.333	2.5	0.57	1.153
LCU_0566	1	1	Male	Domestic	Year 3	Engineering and computer science	>=3.50	4	1	4	Doubao	1	0	1	1	3.5	3.25	2.5	2.5	3	3.167	3.25	0.715	0.919
LCU_0567	1	0	Male	Domestic	Year 4 or above	Medicine and health	2.50-2.99	2	1	5	Kimi	1	1	1	0	3.167	3	3.75	2.167	1.6	4.667	3	0.348	1.885
LCU_0568	1	0	Male	Domestic	Year 1	Natural sciences	2.50-2.99	2	1	3	Kimi	1	0	0	1	3.667	2.25	3	2.5	2.8	4	2.75	0.558	1.177
LCU_0569	1	1	Male	Domestic	Year 4 or above	Engineering and computer science	>=3.50	4	1	3	Doubao	1	1	0	0	3.667	3.25	2	3.167	3.4	3.333	3	0.813	0.807
LCU_0570	1	1	Female	Domestic	Year 4 or above	Social sciences	3.00-3.49	3	1	5	DeepSeek	1	1	1	0	2.5	2.25	2.25	2.667	3	3.2	2.25	0.507	1.296
LCU_0571	1	0	Female	Domestic	Year 4 or above	Economics	3.00-3.49	3	1	4	ChatGPT	0	0	0	0	2.167	2.75	2.75	2.833	2.6	2.833	3.25	0.53	1.239
LCU_0572	1	1	Female	Domestic	Year 2	Management	3.00-3.49	3	1	3	DeepSeek	1	0	1	0	3.333	3	1.75	3.333	3.4	2.667	4	0.885	0.742
LCU_0573	0	0	Male	Domestic	Year 1	Management	<2.50	1	1	4	Doubao	1	0	1	0	3.833	4	1.75	3.333	2.8	2	3.25	0.839	0.783
LCU_0574	1	1	Female	International	Year 1	Engineering and computer science	3.00-3.49	3	1	3	Doubao	1	1	1	0	3.333	2.5	1.333	3.667	4.8	2.333	3.25	0.886	0.741
LCU_0575	0	0	Female	Domestic	Year 3	Engineering and computer science	3.00-3.49	3	1	4	ChatGPT	1	0	1	1	2.5	3.75	3	2.5	3	3.333	3	0.503	1.306
LCU_0576	1	1	Male	Domestic	Year 1	Engineering and computer science	<2.50	1	1	3	DeepSeek	1	1	1	0	3.333	1.667	2	3.667	3.6	2.5	2.75	0.7	0.938
LCU_0577	1	0	Female	Domestic	Year 1	Humanities	3.00-3.49	3	1	4	DeepSeek	1	0	0	1	3	2.75	3.25	3.333	3	2.333	3.5	0.761	0.863
LCU_0578	1	0	Female	Domestic	Year 4 or above	Humanities	3.00-3.49	3	1	4	DeepSeek	0	1	0	0	4	3.75	1	2.833	3.4	2.333	3.25	0.863	0.761
LCU_0579	1	1	Female	Domestic	Year 1	Humanities	3.00-3.49	3	1	5	DeepSeek	1	1	0	0	4	3.5	4	3.667	3.4	2.167	3.25	0.836	0.786
LCU_0580	1	1	Male	Domestic	Year 3	Social sciences	3.00-3.49	3	1	4	DeepSeek	1	0	1	0	3.333	3.75	2.5	3.667	3.2	1.667	4.25	0.896	0.733
LCU_0581	1	1	Female	Domestic	Year 2	Agriculture	3.00-3.49	3	1	2	ChatGPT	0	0	0	1	2.333	2	2.75	3	2.8	2.833	3.25	0.532	1.234
LCU_0582	1	0	Male	Domestic	Year 1	Engineering and computer science	2.50-2.99	2	0	1	None	0	0	0	0	2.167	3	2	2.333	2.4	3.5	2.75	0.25	2.628
LCU_0583	1	0	Female	Domestic	Year 2	Medicine and health	<2.50	1	1	2	Kimi	1	0	1	0	3.167	2	2.5	3	2.6	3.833	2.5	0.546	1.203
LCU_0584	1	1	Female	Domestic	Year 2	Natural sciences	>=3.50	4	1	4	DeepSeek	0	0	0	0	2.4	3.5	2.75	3.5	4.4	2.6	4.5	0.856	0.767
LCU_0585	1	1	Male	Domestic	Year 4 or above	Social sciences	2.50-2.99	2	0	1	None	0	0	0	0	2.833	3.5	2.5	3.5	2.6	2.833	3.25	0.564	1.165
LCU_0586	1	1	Another/prefer not to say	Domestic	Year 2	Arts	3.00-3.49	3	1	5	DeepSeek	1	1	1	0	3.5	3	2.75	3.5	2.8	2.833	3.25	0.82	0.801
LCU_0587	1	1	Male	International	Year 1	Engineering and computer science	>=3.50	4	1	5	DeepSeek	0	1	1	0	3.333	3.333	4	3.5	4.2	2	4	0.872	0.753
LCU_0588	1	1	Female	Domestic	Year 1	Management	3.00-3.49	3	1	3	DeepSeek	1	0	0	0	3.333	3.5	2	3.167	3.6	2.333	4	0.886	0.742
LCU_0589	1	1	Female	Domestic	Year 2	Arts	<2.50	1	1	2	DeepSeek	1	0	0	0	3	2.75	2.25	3.5	2.8	3	2.25	0.529	1.242
LCU_0590	1	0	Female	Domestic	Year 1	Engineering and computer science	>=3.50	4	1	5	Doubao	1	1	1	0	4	2	2.25	3	3.4	2.667	3.25	0.832	0.79
LCU_0591	1	1	Male	Domestic	Year 3	Engineering and computer science	2.50-2.99	2	0	1	None	0	0	0	0	2.667	3.25	1.25	2.667	2	3.667	2.25	0.293	2.239
LCU_0592	1	1	Female	Domestic	Year 2	Social sciences	3.00-3.49	3	1	5	Kimi	1	1	1	0	2.8	1.5	2.75	2	2.4	2.833	1.75	0.43	1.527
LCU_0593	1	1	Female	Domestic	Year 1	Natural sciences	>=3.50	4	1	5	Kimi	0	1	1	0	3	2.75	2.75	3.667	3.4	2.5	3.75	0.851	0.771
LCU_0594	1	1	Male	Domestic	Year 1	Economics	2.50-2.99	2	1	3	Doubao	1	0	1	0	3.167	2.5	2.5	2.333	3.2	3.5	3.333	0.509	1.291
LCU_0595	1	0	Male	Domestic	Year 3	Other	2.50-2.99	2	1	5	Tongyi Qianwen	1	1	0	0	3.167	3	3	3.167	1.8	3.333	2.5	0.294	2.237
LCU_0596	0	0	Female	Domestic	Year 2	Medicine and health	>=3.50	4	1	2	Kimi	1	1	0	0	2.5	3	2.25	2.5	3.2	2.667	3.75	0.794	0.827
LCU_0597	1	1	Male	Domestic	Year 2	Humanities	<2.50	1	0	1	None	0	0	0	0	2.167	2.5	3	3.5	3.4	3.5	2.75	0.267	2.462
LCU_0598	1	0	Male	Domestic	Year 3	Arts	3.00-3.49	3	1	2	DeepSeek	0	0	1	0	3.167	3	2.5	3	2.8	2.667	3.25	0.671	0.979
LCU_0599	1	1	Male	Domestic	Year 4 or above	Management	2.50-2.99	2	1	2	DeepSeek	0	0	1	0	3.333	2.75	1.75	3	3.6	2.333	2.5	0.772	0.851
LCU_0600	1	1	Male	Domestic	Year 3	Management	3.00-3.49	3	1	5	DeepSeek	1	1	1	0	3.5	3.25	3.25	3.667	3	3.333	2.75	0.722	0.91
LCU_0601	0	0	Male	Domestic	Year 1	Engineering and computer science	3.00-3.49	3	1	5	DeepSeek	1	1	0	0	4	3.25	2.25	3.167	2.8	1.833	3	0.841	0.781
LCU_0602	0	0	Male	Domestic	Year 1	Engineering and computer science	>=3.50	4	1	5	DeepSeek	1	1	0	1	3.167	2.75	3	2.333	2.2	2.8	2.75	0.624	1.052
LCU_0603	1	1	Female	Domestic	Year 1	Economics	2.50-2.99	2	1	5	DeepSeek	0	1	1	0	3.667	2.5	3.75	2.8	2.6	3.667	2.5	0.446	1.472
LCU_0604	1	0	Male	Domestic	Year 4 or above	Social sciences	<2.50	1	1	2	DeepSeek	0	1	0	0	2.667	2.75	1.75	1.667	2.2	2.833	3.5	0.518	1.268
LCU_0605	0	0	Female	Domestic	Year 1	Humanities	3.00-3.49	3	0	1	None	0	0	0	0	2.333	2.75	3.5	3	2.8	3.833	2.75	0.309	2.122
LCU_0606	0	0	Female	Domestic	Year 2	Humanities	<2.50	1	0	1	None	0	0	0	0	3.333	3	2.5	3.333	3.6	2.667	3.25	0.541	1.215
LCU_0607	1	1	Male	Domestic	Year 3	Other	3.00-3.49	3	1	5	Doubao	1	1	1	0	3.833	3.25	2.5	3.833	3.8	1.833	4.25	0.781	0.841
LCU_0608	1	0	Female	Domestic	Year 1	Engineering and computer science	<2.50	1	1	2	DeepSeek	0	1	1	0	2.667	1.25	3.25	2.333	2.8	2.8	3.25	0.461	1.424
LCU_0609	1	1	Female	Domestic	Year 4 or above	Management	3.00-3.49	3	1	5	Kimi	1	1	0	0	4.5	4.25	2.25	4.667	3.8	3	3.25	0.934	0.703
LCU_0610	1	1	Female	Domestic	Year 4 or above	Engineering and computer science	3.00-3.49	3	1	4	DeepSeek	1	1	1	0	2.5	1.75	2.5	2.333	2.6	3.333	3	0.489	1.342
LCU_0611	1	1	Female	Domestic	Year 4 or above	Medicine and health	3.00-3.49	3	0	1	None	0	0	0	0	2.667	3.5	2	3.167	3.2	3.167	3.25	0.583	1.127
LCU_0612	1	1	Male	Domestic	Year 4 or above	Engineering and computer science	>=3.50	4	1	3	DeepSeek	1	1	0	0	3	3	3.5	3.833	3.6	2.5	4.25	0.865	0.759
LCU_0613	0	0	Male	Domestic	Year 4 or above	Social sciences	<2.50	1	1	4	ChatGPT	1	0	1	0	3.833	2.75	3	3	3.4	3.5	3	0.612	1.073
LCU_0614	1	0	Male	Domestic	Year 3	Management	>=3.50	4	1	4	Kimi	1	1	0	0	2.667	3.333	2	4.333	4	2.5	3.75	0.887	0.74
LCU_0615	1	1	Male	Domestic	Year 2	Natural sciences	2.50-2.99	2	1	5	Kimi	1	0	1	1	3	3.5	3.75	2.667	3.6	2.833	3	0.563	1.167
LCU_0616	1	0	Male	Domestic	Year 3	Management	3.00-3.49	3	1	2	DeepSeek	1	1	0	0	1.833	3	2.25	1.833	4.2	3.667	3	0.425	1.545
LCU_0617	1	0	Female	Domestic	Year 4 or above	Engineering and computer science	>=3.50	4	1	5	DeepSeek	1	1	0	0	2.333	1.75	2.25	3	3	2.5	2	0.583	1.127
LCU_0618	1	1	Female	Domestic	Year 3	Medicine and health	3.00-3.49	3	1	4	ChatGPT	1	0	1	0	2.5	1.75	4	2.5	3.4	2.8	3	0.502	1.308
LCU_0619	1	0	Female	Domestic	Year 2	Engineering and computer science	2.50-2.99	2	1	2	ChatGPT	1	1	0	0	3.5	1.75	2	2.333	2.4	3.167	2.25	0.589	1.114
LCU_0620	1	0	Female	Domestic	Year 2	Economics	2.50-2.99	2	1	4	DeepSeek	1	1	0	0	3.5	3.5	2.5	2.333	2.2	3.167	1.75	0.461	1.423
LCU_0621	1	1	Male	Domestic	Year 2	Social sciences	2.50-2.99	2	1	2	Doubao	0	0	0	0	2.5	2.75	3	4.333	3.2	2.167	4.25	0.856	0.767
LCU_0622	1	1	Male	Domestic	Year 3	Natural sciences	3.00-3.49	3	1	4	Doubao	0	1	1	0	3.667	2.75	2.75	3	3	3.5	3.75	0.75	0.875
LCU_0623	1	1	Female	Domestic	Year 2	Management	3.00-3.49	3	1	3	Kimi	1	1	0	0	4.5	3	2.5	3.833	3.2	2.5	3.75	0.937	0.701
LCU_0624	1	1	Female	Domestic	Year 3	Engineering and computer science	<2.50	1	1	3	DeepSeek	1	1	0	0	2.667	2.25	1.75	1.667	3.6	3	2.75	0.363	1.809
LCU_0625	0	0	Female	Domestic	Year 2	Engineering and computer science	<2.50	1	1	5	Doubao	1	1	1	0	4.333	3.5	2.5	3.333	4.6	2.833	4	0.812	0.809
LCU_0626	0	0	Male	Domestic	Year 2	Engineering and computer science	>=3.50	4	1	5	Wenxin Yiyan	1	0	1	0	2.667	3	3.5	3.333	3.4	3.5	2.5	0.586	1.12
LCU_0627	1	1	Female	Domestic	Year 1	Medicine and health	2.50-2.99	2	1	3	DeepSeek	0	0	1	0	2.333	1.25	2.75	3.167	3.8	2.5	2.75	0.6	1.095
LCU_0628	1	1	Female	Domestic	Year 3	Medicine and health	<2.50	1	1	3	Wenxin Yiyan	1	0	0	0	2.833	2.25	3	4	4	2.5	3.75	0.74	0.887
LCU_0629	1	1	Female	Domestic	Year 1	Management	3.00-3.49	3	1	3	DeepSeek	1	1	1	0	3.5	2.75	2.75	3.333	3	2.667	2.75	0.812	0.808
LCU_0630	0	0	Male	International	Year 1	Humanities	3.00-3.49	3	1	4	DeepSeek	1	1	1	0	3.167	2.75	1.25	3.5	2	2.833	3	0.816	0.805
LCU_0631	1	1	Male	Domestic	Year 3	Engineering and computer science	3.00-3.49	3	1	5	Doubao	1	1	1	0	3.333	3.25	3.75	3	3	3.8	3.75	0.604	1.087
LCU_0632	1	1	Male	Domestic	Year 2	Management	3.00-3.49	3	1	2	Kimi	1	0	1	0	3.667	3.333	2.5	4	3.6	2	3.75	0.931	0.705
LCU_0633	1	1	Male	Domestic	Year 4 or above	Medicine and health	>=3.50	4	1	4	Other	1	0	1	0	3	3.5	2	2.833	2.8	3	2.5	0.73	0.899
LCU_0634	1	1	Female	Domestic	Year 4 or above	Natural sciences	3.00-3.49	3	1	5	Kimi	1	1	1	0	3.333	2.5	3.5	2.833	3.4	2.5	2.25	0.644	1.02
LCU_0635	1	1	Female	Domestic	Year 1	Engineering and computer science	3.00-3.49	3	1	3	Kimi	0	1	1	0	2.5	1.5	2.75	4.5	3.2	2.833	3	0.767	0.857
LCU_0636	1	0	Female	Domestic	Year 3	Arts	2.50-2.99	2	1	3	Other	1	1	1	0	2.5	2	3	3.5	2.4	2.167	3.25	0.572	1.149
LCU_0637	1	1	Male	Domestic	Year 1	Medicine and health	>=3.50	4	1	5	Kimi	1	1	0	0	3.833	2.75	3.25	2.6	3.6	3.167	3.75	0.787	0.834
LCU_0638	1	1	Female	Domestic	Year 3	Engineering and computer science	<2.50	1	1	4	DeepSeek	1	1	0	1	2.833	1.75	3.5	2.833	3	3.833	2.667	0.326	2.015
LCU_0639	1	0	Male	Domestic	Year 2	Other	3.00-3.49	3	1	3	DeepSeek	1	0	0	0	3.667	3.5	2.25	2.833	4.2	2.167	3.25	0.667	0.985
LCU_0640	1	0	Female	Domestic	Year 4 or above	Medicine and health	3.00-3.49	3	1	5	Doubao	1	1	1	1	2.667	3.5	2.25	1.5	3	4	2	0.341	1.925
LCU_0641	1	1	Male	Domestic	Year 2	Social sciences	3.00-3.49	3	1	2	ChatGPT	0	0	0	0	2.667	2.5	2.75	4.5	3	3.167	5	0.894	0.735
LCU_0642	1	1	Female	Domestic	Year 4 or above	Management	3.00-3.49	3	1	4	Doubao	1	0	1	0	3.167	2.5	3	4.833	3.4	1.333	4.25	0.941	0.698
LCU_0643	1	1	Male	Domestic	Year 2	Natural sciences	2.50-2.99	2	1	3	Wenxin Yiyan	0	1	0	0	2.5	2.75	3.75	3	1.8	2.833	1.5	0.444	1.48
LCU_0644	1	1	Male	Domestic	Year 4 or above	Economics	>=3.50	4	1	5	DeepSeek	1	1	0	0	2.833	2.25	2.5	2.833	2.6	3.667	3.5	0.589	1.115
LCU_0645	1	1	Female	Domestic	Year 1	Management	<2.50	1	1	3	DeepSeek	1	1	0	0	3.167	3.25	3	3.833	3	2.167	3	0.78	0.842
LCU_0646	1	1	Male	Domestic	Year 3	Medicine and health	3.00-3.49	3	1	4	Other	1	0	0	0	4.167	3.75	2.5	3.667	3.2	3.5	4.25	0.878	0.748
LCU_0647	1	0	Male	Domestic	Year 3	Natural sciences	3.00-3.49	3	1	4	Doubao	1	0	1	0	2.833	2	2	2.833	3.2	3.167	2.333	0.575	1.141
LCU_0648	1	0	Male	Domestic	Year 2	Management	3.00-3.49	3	1	4	Doubao	1	0	1	0	3.5	2.5	2.75	2.833	3.4	2	2.5	0.774	0.848
LCU_0649	1	1	Male	Domestic	Year 4 or above	Economics	<2.50	1	1	2	DeepSeek	1	0	1	0	2.833	2.5	2.5	3.333	2.4	2	2.75	0.616	1.065
LCU_0650	1	1	Female	Domestic	Year 4 or above	Economics	>=3.50	4	1	4	DeepSeek	1	1	1	0	4	3	2.75	3.667	3	2.333	2.75	0.85	0.772
LCU_0651	0	0	Female	Domestic	Year 1	Management	3.00-3.49	3	1	4	Tongyi Qianwen	1	0	1	1	2.5	1.25	2.25	2.2	3	3.333	2.5	0.493	1.332
LCU_0652	0	0	Male	Domestic	Year 2	Economics	<2.50	1	1	2	DeepSeek	1	0	0	1	3.333	4	1.25	2.333	1.8	4.333	2.25	0.422	1.557
LCU_0653	0	0	Female	Domestic	Year 1	Medicine and health	3.00-3.49	3	0	1	None	0	0	0	0	2.167	2	2.25	3.167	2.8	3	3	0.473	1.388
LCU_0654	0	0	Male	Domestic	Year 1	Medicine and health	2.50-2.99	2	1	3	ChatGPT	1	0	0	0	3.333	3	2	3.167	3	3.167	4	0.792	0.83
LCU_0655	0	0	Female	Domestic	Year 4 or above	Medicine and health	3.00-3.49	3	1	3	DeepSeek	1	0	1	0	3	3.75	3	2.333	3.6	3	2.75	0.645	1.019
LCU_0656	1	1	Female	Domestic	Year 2	Engineering and computer science	2.50-2.99	2	1	4	Other	1	1	1	1	2.833	2.75	2.5	3.333	2.8	3.667	3.5	0.626	1.049
LCU_0657	1	1	Female	Domestic	Year 1	Engineering and computer science	3.00-3.49	3	1	3	Kimi	1	1	0	0	3.833	3.25	3	2.667	3	2.4	3.5	0.81	0.811
LCU_0658	0	0	Male	Domestic	Year 3	Natural sciences	<2.50	1	1	5	DeepSeek	1	0	1	0	2.833	2.75	2.5	3	2.8	3.2	3.75	0.55	1.195
LCU_0659	1	0	Male	Domestic	Year 2	Engineering and computer science	<2.50	1	1	3	Wenxin Yiyan	1	0	1	0	3.333	2.75	1.75	3.667	3.4	2.833	3.25	0.743	0.883
LCU_0660	1	0	Female	Domestic	Year 4 or above	Economics	>=3.50	4	1	5	ChatGPT	1	0	1	0	4	3	3.5	2.333	3.4	3.5	2.5	0.596	1.101
LCU_0661	1	1	Female	Domestic	Year 3	Engineering and computer science	>=3.50	4	1	4	DeepSeek	1	1	0	0	3.333	3	3	2.4	3	4	2.75	0.567	1.157
LCU_0662	1	1	Female	Domestic	Year 2	Natural sciences	2.50-2.99	2	1	3	DeepSeek	0	1	0	0	3.333	3	2.333	3	3.4	3.833	3.5	0.706	0.93
LCU_0663	0	0	Male	Domestic	Year 1	Natural sciences	3.00-3.49	3	1	5	Doubao	1	1	1	0	4.167	4	3.5	3	3.25	3.667	2.5	0.703	0.934
LCU_0664	1	1	Female	Domestic	Year 4 or above	Engineering and computer science	<2.50	1	1	4	ChatGPT	1	1	1	0	2.5	2.5	2.75	2.5	2.2	3.333	2.5	0.346	1.896
LCU_0665	0	0	Male	Domestic	Year 4 or above	Economics	3.00-3.49	3	1	2	Doubao	1	0	1	0	4	3.5	2.25	3.667	3.6	3	3.75	0.867	0.758
LCU_0666	1	1	Another/prefer not to say	Domestic	Year 1	Humanities	<2.50	1	1	2	DeepSeek	0	0	1	0	1.833	2	3.25	3.167	3.2	2.833	3.25	0.614	1.069
LCU_0667	1	1	Female	Domestic	Year 3	Management	3.00-3.49	3	1	5	DeepSeek	1	1	1	0	3.5	2	3.5	3	2.8	2.5	2.75	0.699	0.94
LCU_0668	1	0	Male	Domestic	Year 4 or above	Economics	3.00-3.49	3	0	1	None	0	0	0	0	2.333	3	1.25	4	3	3.333	3.25	0.543	1.21
LCU_0669	0	0	Female	Domestic	Year 3	Natural sciences	2.50-2.99	2	1	5	Wenxin Yiyan	1	1	0	0	4.167	3	2.75	3.5	2.4	3.833	2.5	0.681	0.964
LCU_0670	1	1	Female	Domestic	Year 1	Other	3.00-3.49	3	1	2	DeepSeek	1	1	0	1	3.333	2.75	2.5	3.6	3.4	3.5	3.75	0.645	1.018
LCU_0671	1	1	Male	Domestic	Year 1	Social sciences	>=3.50	4	0	1	None	0	0	0	0	2.333	3.25	1.75	2.833	3	2.833	3.5	0.605	1.086
LCU_0672	1	0	Female	Domestic	Year 3	Agriculture	3.00-3.49	3	1	4	Doubao	1	0	1	0	2.333	3.25	2.25	2	2.8	4.167	3	0.261	2.518
LCU_0673	1	0	Female	Domestic	Year 4 or above	Economics	<2.50	1	1	4	DeepSeek	1	1	1	1	4.167	3.25	3	2.167	3.4	3.667	2.5	0.446	1.472
LCU_0674	1	1	Female	Domestic	Year 2	Engineering and computer science	2.50-2.99	2	1	3	ChatGPT	0	0	1	0	2.667	3	2	3.667	3.4	2.667	4	0.79	0.832
LCU_0675	1	1	Male	Domestic	Year 3	Management	3.00-3.49	3	1	4	Kimi	1	1	0	0	2.833	3.75	1.75	3.333	3.2	2.667	2.75	0.752	0.873
LCU_0676	1	1	Male	Domestic	Year 1	Management	2.50-2.99	2	1	5	ChatGPT	1	1	1	1	3.833	2.5	2.25	3.667	2.8	3.333	3	0.767	0.856
LCU_0677	1	1	Female	Domestic	Year 1	Engineering and computer science	3.00-3.49	3	1	3	Doubao	1	0	0	1	4.167	2.75	3	3.5	3	3.5	3.75	0.841	0.781
LCU_0678	1	0	Female	Domestic	Year 2	Economics	<2.50	1	1	3	DeepSeek	1	0	0	1	3.833	4	1.75	3.167	2.4	3.167	2.75	0.683	0.962
LCU_0679	1	1	Female	Domestic	Year 3	Engineering and computer science	3.00-3.49	3	1	5	Doubao	1	1	0	0	4.8	3.25	3.25	2.167	4.4	2.5	3.75	0.803	0.818
LCU_0680	1	1	Female	Domestic	Year 1	Engineering and computer science	3.00-3.49	3	1	3	DeepSeek	0	1	1	0	4.333	3.5	2	2.667	3.8	3.167	3	0.815	0.806
LCU_0681	1	1	Male	Domestic	Year 3	Management	>=3.50	4	1	2	Kimi	0	1	0	0	2.833	2.75	2	3.5	3.8	3.167	4	0.855	0.768
LCU_0682	0	0	Female	Domestic	Year 3	Engineering and computer science	3.00-3.49	3	1	3	Wenxin Yiyan	0	1	1	0	3.167	3.333	3.25	2.333	2.4	3.667	3.25	0.566	1.16
LCU_0683	1	1	Male	Domestic	Year 3	Medicine and health	2.50-2.99	2	0	1	None	0	0	0	0	3	3	1.5	3.5	3.8	2.4	3.75	0.675	0.973
LCU_0684	0	0	Female	Domestic	Year 3	Engineering and computer science	3.00-3.49	3	0	1	None	0	0	0	0	2	2	2.75	2.833	3.2	3.167	2.5	0.28	2.347
LCU_0685	1	0	Male	Domestic	Year 3	Social sciences	2.50-2.99	2	0	1	None	0	0	0	0	2.667	3	2.25	3.5	3.8	2	4.75	0.706	0.93
LCU_0686	1	1	Female	Domestic	Year 2	Management	3.00-3.49	3	0	1	None	0	0	0	0	2	2.5	1.75	4.167	3.75	2.5	3.5	0.698	0.94
LCU_0687	1	1	Male	Domestic	Year 1	Natural sciences	2.50-2.99	2	1	4	ChatGPT	1	0	0	1	2.833	4.25	3.25	3.167	3.2	2.5	2.75	0.658	0.997
LCU_0688	1	1	Male	Domestic	Year 1	Engineering and computer science	3.00-3.49	3	1	5	Doubao	1	1	1	1	4.167	3	3	1.833	2	3.167	1.75	0.522	1.259
LCU_0689	0	0	Male	Domestic	Year 2	Medicine and health	>=3.50	4	0	1	None	0	0	0	0	2.167	1.75	3.25	4	3.2	3.167	3.25	0.582	1.128
LCU_0690	1	1	Male	Domestic	Year 1	Management	2.50-2.99	2	1	3	DeepSeek	0	1	0	0	3.833	4.25	1.75	3.333	2.8	2.833	2	0.789	0.832
LCU_0691	1	1	Male	Domestic	Year 3	Economics	3.00-3.49	3	1	4	DeepSeek	1	1	1	0	3	2.25	2.75	2.5	3	3.5	3	0.47	1.398
LCU_0692	1	1	Female	Domestic	Year 2	Medicine and health	3.00-3.49	3	1	5	Kimi	1	1	1	0	2.5	3	3.75	3.167	2.8	3	2	0.525	1.251
LCU_0693	1	1	Male	Domestic	Year 2	Humanities	2.50-2.99	2	1	3	Doubao	1	1	0	0	1	2	2.25	2.167	3	3.5	2.25	0.214	2.772
LCU_0694	1	1	Male	Domestic	Year 2	Humanities	3.00-3.49	3	1	2	ChatGPT	1	0	1	0	2.833	2.75	1.667	2.5	3.2	2.167	4.25	0.813	0.808
LCU_0695	1	1	Female	Domestic	Year 3	Natural sciences	2.50-2.99	2	1	2	Kimi	0	0	0	0	2.333	1	2.75	2.5	2	2.833	2.25	0.44	1.493
LCU_0696	1	1	Male	Domestic	Year 1	Medicine and health	3.00-3.49	3	1	5	DeepSeek	1	1	1	0	4	4.25	2	3.4	2.6	2.5	3.5	0.881	0.745
LCU_0697	1	1	Male	Domestic	Year 1	Social sciences	3.00-3.49	3	1	3	Doubao	1	0	1	1	3.5	3	2	3.5	3.4	2.6	3.5	0.863	0.761
LCU_0698	0	0	Female	Domestic	Year 3	Engineering and computer science	3.00-3.49	3	1	5	DeepSeek	1	0	1	0	3.333	2.25	3	3	1.8	3	2.5	0.594	1.106
LCU_0699	1	1	Female	Domestic	Year 1	Management	2.50-2.99	2	1	2	DeepSeek	1	0	0	0	3.167	2.25	3.25	3.167	3.8	3.667	3.75	0.716	0.917
LCU_0700	0	0	Male	Domestic	Year 4 or above	Arts	>=3.50	4	1	5	Doubao	1	1	1	0	2.833	2.5	2.75	3.5	3	1.5	4	0.801	0.82
LCU_0701	1	1	Male	Domestic	Year 4 or above	Natural sciences	2.50-2.99	2	1	3	Other	1	0	1	1	3	3	2.5	3.333	2.2	3.5	2.75	0.642	1.023
LCU_0702	1	1	Male	Domestic	Year 4 or above	Economics	2.50-2.99	2	1	4	Kimi	1	1	1	0	2.833	4	3	3.167	2.8	3.5	2.75	0.491	1.338
LCU_0703	1	1	Female	Domestic	Year 1	Social sciences	2.50-2.99	2	1	2	DeepSeek	0	1	1	0	2.667	3	1.5	4.5	3.2	2.833	4	0.876	0.75
LCU_0704	1	1	Female	Domestic	Year 3	Engineering and computer science	2.50-2.99	2	1	3	DeepSeek	1	0	1	0	2.5	3.5	2.25	2.667	3.4	2	3.25	0.646	1.016
LCU_0705	1	0	Female	Domestic	Year 1	Other	3.00-3.49	3	0	1	None	0	0	0	0	2	1.5	2.5	2	3.4	3.667	2.25	0.087	2.772
LCU_0706	1	1	Male	Domestic	Year 2	Engineering and computer science	2.50-2.99	2	1	2	Other	0	0	0	0	2.667	3.5	2.25	3.333	3.75	2.833	3.5	0.729	0.901
LCU_0707	1	1	Female	Domestic	Year 4 or above	Management	3.00-3.49	3	1	2	ChatGPT	1	0	0	0	1.667	3.25	3	2.5	3.4	3.167	2.75	0.512	1.282
LCU_0708	1	1	Male	Domestic	Year 4 or above	Natural sciences	3.00-3.49	3	0	1	None	0	0	0	0	3	2.5	1.75	4.167	3.8	2	4.25	0.834	0.787
LCU_0709	1	0	Male	Domestic	Year 4 or above	Medicine and health	>=3.50	4	1	5	Doubao	0	0	1	1	3	3	3.25	2.833	2.6	2.333	3	0.735	0.893
LCU_0710	1	1	Male	Domestic	Year 1	Economics	>=3.50	4	1	5	DeepSeek	0	1	1	0	3.333	2.5	2.75	2.333	3.4	3.333	2.5	0.54	1.216
LCU_0711	1	1	Female	Domestic	Year 3	Medicine and health	2.50-2.99	2	1	5	DeepSeek	0	1	0	0	3.667	2.75	2.25	2	3	4	3	0.5	1.313
LCU_0712	1	1	Female	Domestic	Year 4 or above	Social sciences	3.00-3.49	3	1	3	DeepSeek	0	0	1	0	3.8	3.75	3.25	4.5	3	2.5	4	0.926	0.709
LCU_0713	1	1	Female	Domestic	Year 2	Humanities	3.00-3.49	3	1	4	Doubao	1	1	1	0	3.333	3.75	3	2.833	2.8	3.333	2.5	0.639	1.028
LCU_0714	0	0	Female	Domestic	Year 1	Engineering and computer science	3.00-3.49	3	1	5	Doubao	1	1	1	0	3	2	2.75	3.667	2.6	3.5	2.5	0.62	1.058
LCU_0715	1	1	Male	Domestic	Year 4 or above	Economics	>=3.50	4	1	3	Other	1	1	0	0	3.167	2.75	2.5	2.833	3.6	3	4.25	0.781	0.841
LCU_0716	1	1	Female	Domestic	Year 2	Management	3.00-3.49	3	1	4	DeepSeek	1	1	1	0	2.5	2.5	1.75	3	3.2	2.5	3.75	0.783	0.839
LCU_0717	1	1	Female	Domestic	Year 4 or above	Social sciences	3.00-3.49	3	1	3	DeepSeek	1	0	0	0	2.667	2.5	3	2.833	2.2	2.833	3.25	0.678	0.969
LCU_0718	0	0	Male	Domestic	Year 2	Engineering and computer science	<2.50	1	1	5	Doubao	1	1	1	0	3	1.667	3	3.833	3	2.833	2.5	0.546	1.202
LCU_0719	0	0	Male	Domestic	Year 4 or above	Social sciences	3.00-3.49	3	1	5	ChatGPT	0	1	0	0	3.333	3.25	2.5	3.333	3	2.167	2.5	0.767	0.856
LCU_0720	1	1	Male	Domestic	Year 3	Natural sciences	3.00-3.49	3	1	5	DeepSeek	1	1	1	0	3.5	3.5	2.75	3	3.2	3.333	2.75	0.667	0.985
LCU_0721	1	1	Female	Domestic	Year 4 or above	Engineering and computer science	>=3.50	4	1	4	DeepSeek	0	0	1	1	3.333	3.75	1	3.5	3.2	1.833	4	0.924	0.711
LCU_0722	1	1	Female	Domestic	Year 3	Engineering and computer science	>=3.50	4	1	3	Kimi	1	1	1	0	3.833	2.667	1.25	3.667	4	3.167	3.5	0.887	0.74
LCU_0723	1	0	Female	Domestic	Year 4 or above	Engineering and computer science	>=3.50	4	1	5	Kimi	1	1	0	0	2	1.25	3.75	1.833	2.4	4.333	1.75	0.195	2.772
LCU_0724	1	1	Female	Domestic	Year 4 or above	Natural sciences	>=3.50	4	1	5	Doubao	0	1	1	1	4.2	2.75	2.25	3.5	4.2	2	3.5	0.921	0.713
LCU_0725	1	1	Female	Domestic	Year 2	Management	2.50-2.99	2	1	2	Kimi	1	1	1	0	4	2.5	2.5	3.667	3	2.333	2.75	0.869	0.756
LCU_0726	0	0	Female	International	Year 2	Economics	3.00-3.49	3	1	3	DeepSeek	1	1	1	0	3	2	2.75	2.833	3.6	2.833	3.25	0.7	0.938
LCU_0727	1	0	Male	Domestic	Year 1	Management	<2.50	1	0	1	None	0	0	0	0	2	3.25	2.5	2.667	3.2	3.833	2	0.182	2.772
LCU_0728	1	0	Female	Domestic	Year 1	Engineering and computer science	>=3.50	4	1	5	ChatGPT	0	1	1	1	2.667	2.5	2.75	2.833	3.2	2.333	3.25	0.711	0.924
LCU_0729	1	1	Female	Domestic	Year 2	Medicine and health	>=3.50	4	1	3	Wenxin Yiyan	0	0	0	0	3	3	2.25	2.833	3.4	2.333	3.25	0.832	0.789
LCU_0730	1	0	Female	Domestic	Year 2	Natural sciences	3.00-3.49	3	1	3	DeepSeek	0	1	1	0	3	3.5	2.75	3.833	2.8	1.667	3.25	0.879	0.747
LCU_0731	1	1	Male	Domestic	Year 2	Engineering and computer science	3.00-3.49	3	0	1	None	0	0	0	0	2.5	3.25	2.25	2.5	3.5	3.333	3.75	0.454	1.448
LCU_0732	1	1	Male	Domestic	Year 4 or above	Economics	2.50-2.99	2	1	4	ChatGPT	1	0	0	1	4	3.25	2.25	4	3.4	2.333	3	0.82	0.801
LCU_0733	1	1	Male	Domestic	Year 4 or above	Management	>=3.50	4	1	5	Other	0	1	1	0	2.667	3.5	2.25	3.333	2.2	1.5	3.5	0.861	0.763
LCU_0734	1	1	Male	Domestic	Year 2	Agriculture	3.00-3.49	3	1	5	Tongyi Qianwen	1	0	0	0	3.667	3	2.75	3.833	3.4	2.167	3.25	0.76	0.864
LCU_0735	0	0	Male	Domestic	Year 4 or above	Economics	>=3.50	4	1	5	Doubao	0	0	1	0	2.667	3.5	3.5	2.667	2.4	3.5	3.75	0.565	1.162
LCU_0736	1	1	Female	Domestic	Year 2	Engineering and computer science	>=3.50	4	1	3	DeepSeek	0	0	0	0	2.833	2.5	2	3.833	4	2.167	3.5	0.877	0.749
LCU_0737	0	0	Female	Domestic	Year 2	Engineering and computer science	<2.50	1	1	4	DeepSeek	0	1	1	0	2.667	2.75	1.5	3.333	3.8	2.4	3.25	0.672	0.977
LCU_0738	0	0	Male	Domestic	Year 3	Other	3.00-3.49	3	1	5	Wenxin Yiyan	1	1	1	0	3.667	3.5	1.75	3.667	3.6	3.5	3.5	0.606	1.084
LCU_0739	1	1	Male	Domestic	Year 3	Engineering and computer science	>=3.50	4	1	3	Doubao	0	1	0	0	3.667	3	1.75	3.167	2.8	3	4.25	0.873	0.752
LCU_0740	1	1	Male	Domestic	Year 1	Humanities	3.00-3.49	3	1	2	Doubao	1	0	0	1	3.5	3.5	2	4	3.8	2	4	0.921	0.713
LCU_0741	1	0	Male	Domestic	Year 2	Humanities	3.00-3.49	3	1	5	DeepSeek	1	1	0	0	2.833	2.75	4	2.167	3.2	2.833	3	0.481	1.366
LCU_0742	1	1	Female	Domestic	Year 3	Management	<2.50	1	1	2	DeepSeek	1	0	1	0	4	4.25	1.5	2.5	3.6	3.333	3.25	0.751	0.875
LCU_0743	1	1	Male	Domestic	Year 4 or above	Engineering and computer science	>=3.50	4	1	5	DeepSeek	1	1	0	0	2.5	2	3	3.167	3.2	2.5	3.25	0.679	0.967
LCU_0744	1	1	Male	Domestic	Year 1	Management	<2.50	1	1	2	DeepSeek	1	1	1	0	2.667	2.25	2.5	3	2.8	2.333	2	0.569	1.153
LCU_0745	1	0	Male	Domestic	Year 2	Engineering and computer science	<2.50	1	1	3	ChatGPT	1	0	1	0	3	4	2.25	3	2	3	3	0.61	1.076
LCU_0746	1	0	Male	Domestic	Year 1	Management	2.50-2.99	2	1	2	DeepSeek	0	0	1	0	2.8	2.5	1.5	2.5	2.8	2.833	3	0.678	0.969
LCU_0747	1	1	Male	Domestic	Year 2	Natural sciences	3.00-3.49	3	1	5	DeepSeek	1	1	1	0	4.667	2.5	2.5	3.5	3.4	2.667	4.25	0.915	0.718
LCU_0748	1	0	Female	Domestic	Year 3	Economics	2.50-2.99	2	1	4	Doubao	1	0	0	0	3.5	3.25	2.75	3.5	2.2	2.167	3.75	0.768	0.855
LCU_0749	1	1	Male	Domestic	Year 1	Engineering and computer science	3.00-3.49	3	1	4	ChatGPT	1	1	1	0	2.833	2	2.25	3	4.2	3	3.5	0.681	0.964
LCU_0750	1	1	Female	Domestic	Year 4 or above	Humanities	2.50-2.99	2	1	2	Kimi	0	0	1	0	3.667	3.5	3.75	2.5	3.4	2.667	4	0.746	0.88
LCU_0751	0	0	Female	Domestic	Year 3	Engineering and computer science	>=3.50	4	0	1	None	0	0	0	0	2.333	2.75	3	3.667	2.8	2.333	3.5	0.626	1.05
LCU_0752	1	1	Male	Domestic	Year 2	Humanities	>=3.50	4	1	5	DeepSeek	1	1	1	0	3.5	3	2.75	3.167	3.4	1.667	3	0.838	0.784
LCU_0753	1	0	Female	Domestic	Year 4 or above	Management	2.50-2.99	2	1	4	Doubao	1	1	1	1	2.8	2.75	3.25	2.167	3.4	2.833	3	0.532	1.235
LCU_0754	1	0	Male	Domestic	Year 2	Social sciences	2.50-2.99	2	0	1	None	0	0	0	0	2.333	3.5	2.75	2.5	3	3.167	3	0.34	1.931
LCU_0755	1	1	Male	Domestic	Year 1	Engineering and computer science	3.00-3.49	3	1	4	Doubao	1	0	1	0	2.667	2	2.5	4.333	3.4	2.167	3.75	0.834	0.787
LCU_0756	1	1	Female	Domestic	Year 3	Agriculture	<2.50	1	0	1	None	0	0	0	0	3.333	3.25	1.25	2.833	4.2	3.167	3.75	0.376	1.745
LCU_0757	1	0	Female	Domestic	Year 2	Engineering and computer science	<2.50	1	1	3	Other	1	1	0	0	2.667	3.25	3	2.167	3.4	2.833	2.5	0.412	1.593
LCU_0758	1	1	Male	Domestic	Year 3	Engineering and computer science	3.00-3.49	3	1	2	Tongyi Qianwen	0	1	1	0	3	2.25	2.25	3.5	3.4	3	3.25	0.749	0.876
LCU_0759	1	0	Male	Domestic	Year 2	Engineering and computer science	2.50-2.99	2	1	2	DeepSeek	1	0	1	0	3	3.5	2.5	2.667	2.4	3.167	3.25	0.645	1.018
LCU_0760	1	0	Female	Domestic	Year 1	Economics	2.50-2.99	2	1	5	DeepSeek	1	1	1	1	3.333	1.75	2.75	4.167	4	2.167	3.75	0.789	0.833
LCU_0761	1	1	Female	Domestic	Year 3	Arts	3.00-3.49	3	1	5	ChatGPT	1	1	1	0	2.833	4	3	3.167	3.8	2.667	3.75	0.629	1.044
LCU_0762	1	1	Female	Domestic	Year 4 or above	Medicine and health	<2.50	1	1	3	DeepSeek	0	0	1	0	3.167	3.75	2	4	3.8	2.5	2.667	0.78	0.842
LCU_0763	1	0	Female	Domestic	Year 2	Engineering and computer science	2.50-2.99	2	1	5	Doubao	1	1	1	0	2.833	3.5	3.25	2.5	3	2	2.5	0.549	1.196
LCU_0764	0	0	Male	Domestic	Year 3	Management	<2.50	1	1	4	ChatGPT	1	1	0	0	3.4	2.75	3	2.833	3.6	2.833	2.75	0.571	1.149
LCU_0765	0	0	Female	Domestic	Year 2	Engineering and computer science	2.50-2.99	2	1	2	DeepSeek	1	1	0	0	1.667	2	1.75	2.667	2.2	4	3.25	0.422	1.556
LCU_0766	1	1	Male	Domestic	Year 3	Engineering and computer science	<2.50	1	1	2	Doubao	0	0	1	0	3.167	3.75	3.25	3.167	3.4	2.833	3	0.606	1.084
LCU_0767	1	1	Female	Domestic	Year 1	Economics	2.50-2.99	2	1	2	Doubao	0	0	1	0	2.333	2.75	2.75	2.333	1.6	3.833	1.5	0.268	2.451
LCU_0768	0	0	Male	Domestic	Year 4 or above	Management	>=3.50	4	1	5	DeepSeek	1	0	1	0	2.667	3	2.75	3.167	3.2	2.333	3.25	0.776	0.846
LCU_0769	0	0	Female	Domestic	Year 1	Medicine and health	2.50-2.99	2	1	4	DeepSeek	0	1	1	0	2.333	2	3	2.5	2.8	2.667	3	0.508	1.293
LCU_0770	1	0	Male	Domestic	Year 3	Management	3.00-3.49	3	1	4	Wenxin Yiyan	1	1	1	0	2.667	3.75	3.5	3	3.2	2	3.5	0.738	0.889
LCU_0771	1	1	Male	Domestic	Year 4 or above	Economics	>=3.50	4	1	4	ChatGPT	1	1	1	1	3.833	3.5	2.75	3.167	4	2.4	4.5	0.879	0.747
LCU_0772	1	1	Male	Domestic	Year 1	Medicine and health	3.00-3.49	3	1	5	Doubao	1	1	1	0	3.5	2.5	2.75	3.5	3	3	2.5	0.73	0.899
LCU_0773	1	1	Male	Domestic	Year 4 or above	Natural sciences	>=3.50	4	1	5	Doubao	1	1	0	0	3.833	4	1.75	3.333	2.8	3.167	4.5	0.905	0.726
LCU_0774	1	0	Male	Domestic	Year 3	Medicine and health	<2.50	1	1	3	Kimi	0	0	0	1	3.167	2.5	2.667	2.5	2	4	2.25	0.38	1.728
LCU_0775	0	0	Female	Domestic	Year 3	Engineering and computer science	2.50-2.99	2	1	3	Tongyi Qianwen	1	1	0	0	2.833	3.25	1.75	3	2.5	3.167	3	0.623	1.055
LCU_0776	0	0	Male	Domestic	Year 2	Engineering and computer science	>=3.50	4	1	4	Doubao	0	1	1	1	2.667	3	1.75	3.5	1.6	3.333	2.75	0.727	0.903
LCU_0777	1	0	Male	Domestic	Year 1	Engineering and computer science	2.50-2.99	2	1	5	Other	1	1	1	0	4	2.75	3.25	3	2.8	3.5	2.25	0.568	1.157
LCU_0778	1	1	Male	Domestic	Year 2	Humanities	<2.50	1	1	2	DeepSeek	0	0	0	0	2	2.25	2	3	2.4	3.333	2.75	0.434	1.513
LCU_0779	1	1	Male	Domestic	Year 1	Engineering and computer science	>=3.50	4	0	1	None	0	0	0	0	3	2.75	1.75	3.333	3.4	2.667	3.75	0.724	0.907
LCU_0780	1	1	Male	Domestic	Year 1	Medicine and health	>=3.50	4	1	5	DeepSeek	0	1	0	0	3.333	2	2.75	2.833	2.4	2.667	3	0.75	0.875
LCU_0781	1	1	Male	Domestic	Year 1	Engineering and computer science	3.00-3.49	3	1	5	Kimi	1	1	0	0	3.167	3	3.25	3	3	3.667	4	0.659	0.997
LCU_0782	1	1	Male	Domestic	Year 4 or above	Economics	2.50-2.99	2	1	4	DeepSeek	0	0	1	1	2.667	3	3.25	4.167	3	2.667	3.5	0.68	0.965
LCU_0783	0	0	Male	International	Year 3	Management	2.50-2.99	2	0	1	None	0	0	0	0	2.5	3.5	2.5	3	2.8	3	3.5	0.518	1.268
LCU_0784	1	1	Male	Domestic	Year 4 or above	Humanities	2.50-2.99	2	1	3	Doubao	0	0	0	0	2.8	2.75	1.5	3	4.4	2.333	3.5	0.732	0.897
LCU_0785	1	1	Female	Domestic	Year 4 or above	Management	>=3.50	4	1	5	Doubao	1	0	1	0	3.167	3.25	3.25	3.667	4	2.5	4.75	0.898	0.731
LCU_0786	1	1	Male	Domestic	Year 3	Management	>=3.50	4	1	3	Kimi	0	0	1	0	3.167	4	2.25	2.5	3.6	3.333	2.75	0.723	0.908
LCU_0787	1	1	Male	Domestic	Year 3	Engineering and computer science	>=3.50	4	1	5	Doubao	1	1	1	0	4.333	2.5	2.25	4.667	4	1.667	4.25	0.957	0.686
LCU_0788	1	1	Female	Domestic	Year 3	Management	>=3.50	4	1	5	ChatGPT	1	1	1	0	3.667	3.5	2.25	2.5	3	3.667	3	0.729	0.901
LCU_0789	0	0	Female	Domestic	Year 2	Agriculture	3.00-3.49	3	0	1	None	0	0	0	0	2.167	2	2.25	4.667	3.6	2.167	4	0.633	1.037
LCU_0790	1	1	Female	Domestic	Year 3	Engineering and computer science	3.00-3.49	3	1	4	DeepSeek	0	0	1	1	3.333	2	3	4.667	3.6	1.667	4	0.902	0.728
LCU_0791	0	0	Male	Domestic	Year 4 or above	Social sciences	3.00-3.49	3	1	3	DeepSeek	1	0	1	1	2.667	1.75	1.75	1.667	2.6	3.167	2.75	0.508	1.294
LCU_0792	1	1	Male	Domestic	Year 2	Engineering and computer science	2.50-2.99	2	1	4	DeepSeek	1	1	0	0	3.167	2.25	2.5	4	3.4	1.667	3.75	0.843	0.779
LCU_0793	1	1	Female	Domestic	Year 1	Engineering and computer science	>=3.50	4	1	3	ChatGPT	0	0	0	0	3.5	3.75	2.75	4.167	4	2.333	4	0.925	0.71
LCU_0794	1	1	Male	Domestic	Year 1	Natural sciences	2.50-2.99	2	1	3	DeepSeek	1	1	1	0	4.167	3.25	3	3	4	2.833	3.25	0.8	0.82
LCU_0795	1	1	Female	Domestic	Year 2	Natural sciences	>=3.50	4	0	1	None	0	0	0	0	3.167	3	1.25	3.5	2.6	3	4	0.809	0.811
LCU_0796	1	1	Male	Domestic	Year 1	Engineering and computer science	>=3.50	4	1	5	Doubao	1	0	0	0	3.5	1.75	3.25	3.167	2.6	2	3.75	0.825	0.796
LCU_0797	1	1	Male	Domestic	Year 2	Engineering and computer science	>=3.50	4	1	4	DeepSeek	1	1	0	0	3.333	2.5	3.25	3.333	3	3	4.25	0.827	0.794
LCU_0798	1	1	Male	Domestic	Year 4 or above	Management	<2.50	1	1	3	DeepSeek	0	1	1	0	4.333	3.5	2	3.5	3.4	1.5	3.75	0.911	0.72
LCU_0799	1	1	Male	Domestic	Year 3	Engineering and computer science	3.00-3.49	3	1	3	DeepSeek	0	0	1	0	3.167	2.5	2	3	2.8	2.833	3.25	0.725	0.906
LCU_0800	1	1	Female	Domestic	Year 1	Medicine and health	3.00-3.49	3	1	4	ChatGPT	0	1	1	0	2.167	2.25	3.25	3.667	3.2	3.167	3.75	0.69	0.952
LCU_0801	1	1	Male	Domestic	Year 2	Arts	<2.50	1	1	4	DeepSeek	1	1	1	1	2.833	3.25	3.25	3.333	2.2	2.833	2.75	0.443	1.483
LCU_0802	1	1	Female	Domestic	Year 4 or above	Engineering and computer science	>=3.50	4	1	4	DeepSeek	1	1	0	0	4.167	3.25	2.75	1.833	2.2	3.167	3	0.727	0.903
LCU_0803	1	0	Female	Domestic	Year 1	Agriculture	>=3.50	4	0	1	None	0	0	0	0	1.667	2.25	2	2.833	3	1.5	3.5	0.45	1.46
LCU_0804	1	1	Female	Domestic	Year 2	Economics	3.00-3.49	3	0	1	None	0	0	0	0	2.333	2.75	1.5	2.833	3.8	2	4.25	0.616	1.065
LCU_0805	1	1	Female	Domestic	Year 1	Medicine and health	>=3.50	4	1	5	DeepSeek	1	1	1	0	4.5	2.5	3.25	3.667	2.8	3.167	4	0.905	0.725
LCU_0806	1	0	Female	Domestic	Year 2	Arts	2.50-2.99	2	1	4	Tongyi Qianwen	1	1	0	0	2.667	2.75	2.25	2.167	2.2	4.2	2.5	0.277	2.371
LCU_0807	1	1	Male	Domestic	Year 2	Management	<2.50	1	1	3	Other	1	0	1	0	3.167	3	2.5	3.833	3	2.333	4.25	0.842	0.78
LCU_0808	1	1	Female	Domestic	Year 2	Engineering and computer science	3.00-3.49	3	1	4	DeepSeek	1	1	1	0	2.333	2.75	2.75	3.333	2.6	2.667	2.5	0.618	1.063
LCU_0809	1	1	Male	Domestic	Year 3	Natural sciences	>=3.50	4	1	3	DeepSeek	1	1	0	0	2.833	3	3.25	4.167	4.2	2	3.5	0.875	0.751
LCU_0810	1	1	Male	Domestic	Year 2	Management	2.50-2.99	2	1	2	Wenxin Yiyan	0	0	1	0	3.5	3	2.25	4	2.8	2.833	3.25	0.86	0.764
LCU_0811	1	1	Female	International	Year 2	Social sciences	2.50-2.99	2	1	4	DeepSeek	1	1	0	0	2.5	2	3.25	2.667	2.2	3.167	2.75	0.524	1.252
LCU_0812	1	1	Male	Domestic	Year 3	Agriculture	<2.50	1	1	4	Kimi	0	0	1	0	3.5	3.5	2.75	3.5	3.2	3.333	3.25	0.497	1.322
LCU_0813	0	0	Female	Domestic	Year 1	Management	3.00-3.49	3	1	2	ChatGPT	1	0	1	0	3	2.5	2	3.6	3.6	3	3.25	0.833	0.788
LCU_0814	1	1	Female	Domestic	Year 2	Agriculture	3.00-3.49	3	1	4	Kimi	0	1	1	0	2.333	2.75	2.75	3.5	3	3.667	3.25	0.481	1.364
LCU_0815	1	1	Female	Domestic	Year 4 or above	Medicine and health	3.00-3.49	3	1	5	DeepSeek	1	1	0	0	4.333	4.25	2	2.5	4.2	2.333	4	0.884	0.742
LCU_0816	0	0	Female	Domestic	Year 4 or above	Arts	<2.50	1	1	3	DeepSeek	1	1	0	0	3.667	3	2.25	2.167	2.4	4	3	0.406	1.619
LCU_0817	1	1	Male	Domestic	Year 1	Natural sciences	2.50-2.99	2	1	4	ChatGPT	0	1	0	0	3.5	3	2.75	3.667	3.4	2.333	2.75	0.782	0.84
LCU_0818	1	1	Male	Domestic	Year 3	Engineering and computer science	2.50-2.99	2	1	4	Doubao	1	1	1	0	3.667	4	3.5	4	3.2	4.333	3.75	0.696	0.944
LCU_0819	1	1	Female	Domestic	Year 2	Medicine and health	>=3.50	4	1	4	Doubao	1	1	1	0	2.333	2.25	3	2.167	2.4	3.333	3.75	0.613	1.07
LCU_0820	1	0	Female	Domestic	Year 4 or above	Medicine and health	2.50-2.99	2	1	3	Other	1	0	0	0	2.333	2.5	3	2.333	2.6	2.833	2.25	0.443	1.482
LCU_0821	1	1	Female	Domestic	Year 4 or above	Arts	>=3.50	4	1	5	Doubao	1	1	1	0	3.333	4	3	3	4.4	2.167	3.75	0.777	0.845
LCU_0822	1	1	Male	Domestic	Year 4 or above	Agriculture	<2.50	1	0	1	None	0	0	0	0	2.833	3.25	2.25	3.167	2.8	1.833	2.75	0.348	1.885
LCU_0823	1	1	Female	Domestic	Year 2	Management	<2.50	1	1	4	DeepSeek	1	1	1	0	4.167	2.5	2.75	3.333	4.2	1.5	3	0.845	0.777
LCU_0824	1	1	Female	Domestic	Year 2	Management	3.00-3.49	3	1	5	DeepSeek	1	1	1	0	3.667	3.5	2.75	3.667	3.8	3	3	0.827	0.794
LCU_0825	1	1	Female	Domestic	Year 3	Engineering and computer science	3.00-3.49	3	1	5	Tongyi Qianwen	1	1	0	0	4.167	2	3	2.833	3.4	2.667	3	0.732	0.897
LCU_0826	1	0	Male	Domestic	Year 1	Management	2.50-2.99	2	0	1	None	0	0	0	0	2	1.75	2.5	3.167	1.6	2	2.5	0.415	1.581
LCU_0827	1	0	Female	Domestic	Year 1	Engineering and computer science	2.50-2.99	2	0	1	None	0	0	0	0	1.5	1.25	2	3.333	3.5	3.5	2.25	0.225	2.772
LCU_0828	1	1	Male	Domestic	Year 3	Engineering and computer science	>=3.50	4	1	5	Doubao	1	1	1	0	3.667	3.75	3.5	3.667	3.8	2.5	3.75	0.846	0.776
LCU_0829	0	0	Female	Domestic	Year 3	Engineering and computer science	>=3.50	4	1	5	ChatGPT	1	0	1	0	3.5	3	3.5	2.667	2.4	3.667	3.25	0.638	1.029
LCU_0830	1	1	Female	Domestic	Year 1	Engineering and computer science	3.00-3.49	3	1	3	DeepSeek	0	1	0	0	4	2.75	3	3	3.8	3.5	2.75	0.734	0.895
LCU_0831	1	1	Female	Domestic	Year 3	Economics	>=3.50	4	0	1	None	0	0	0	0	3.333	3	1.25	2.667	4.4	3.333	3.5	0.593	1.108
LCU_0832	1	1	Female	Domestic	Year 1	Medicine and health	3.00-3.49	3	1	4	DeepSeek	1	1	1	0	3.333	3.75	1.25	4.167	3.6	1.667	3.25	0.923	0.712
LCU_0833	1	1	Male	Domestic	Year 3	Management	>=3.50	4	1	2	Kimi	1	0	1	0	3.333	3.5	1.75	3.8	3.4	3.833	3	0.846	0.776
LCU_0834	1	1	Female	Domestic	Year 4 or above	Medicine and health	3.00-3.49	3	1	4	Kimi	1	1	0	0	4.333	4.25	3.25	2.833	2.8	2.833	3	0.824	0.797
LCU_0835	0	0	Female	Domestic	Year 3	Medicine and health	3.00-3.49	3	1	4	DeepSeek	1	0	0	0	3.5	2.75	4	3.167	2.4	3.5	2.5	0.622	1.056
LCU_0836	0	0	Female	Domestic	Year 2	Other	<2.50	1	1	5	DeepSeek	1	1	0	1	2.167	2.667	2	2.333	2.4	3.333	2.25	0.147	2.772
LCU_0837	1	1	Female	Domestic	Year 3	Medicine and health	3.00-3.49	3	1	5	DeepSeek	1	1	1	0	3.667	4.5	3.5	2.667	2.8	4	3.25	0.639	1.028
LCU_0838	1	1	Male	Domestic	Year 4 or above	Natural sciences	3.00-3.49	3	1	5	DeepSeek	0	1	1	0	3.5	3.5	2.75	3.667	3.8	2.667	4.5	0.874	0.752
LCU_0839	1	1	Male	Domestic	Year 2	Natural sciences	2.50-2.99	2	1	3	DeepSeek	0	1	0	0	2.167	2	3.25	3.333	2.8	3	3	0.56	1.174
LCU_0840	1	0	Female	Domestic	Year 4 or above	Natural sciences	2.50-2.99	2	1	5	Doubao	1	1	1	0	3.5	2.75	3.75	3.167	2.6	2.833	3.25	0.683	0.962
LCU_0841	0	0	Male	International	Year 1	Social sciences	>=3.50	4	1	5	Doubao	0	1	0	0	2.833	2	3	3.5	3	3.4	2.5	0.704	0.933
LCU_0842	1	1	Female	Domestic	Year 4 or above	Engineering and computer science	3.00-3.49	3	0	1	None	0	0	0	0	3.167	3.25	1.75	3.5	2.8	2.667	3	0.667	0.984
LCU_0843	1	1	Male	Domestic	Year 2	Medicine and health	2.50-2.99	2	1	5	DeepSeek	1	0	1	1	3.833	2.75	2.75	4.333	3	2.5	3.75	0.874	0.751
LCU_0844	1	1	Male	Domestic	Year 3	Natural sciences	>=3.50	4	1	5	Doubao	1	0	1	0	2	3	3.5	1.5	1.8	3.667	2.75	0.306	2.143
LCU_0845	1	1	Female	Domestic	Year 4 or above	Engineering and computer science	<2.50	1	1	4	Tongyi Qianwen	1	1	1	0	4.167	5	2	3.167	3.2	2.167	1	0.687	0.956
LCU_0846	1	0	Male	Domestic	Year 3	Management	>=3.50	4	1	5	DeepSeek	1	0	0	0	3.333	3.25	1.25	2.167	2.8	3.667	2.5	0.645	1.018
LCU_0847	1	1	Female	Domestic	Year 2	Management	>=3.50	4	1	4	ChatGPT	0	1	1	0	3.167	1.75	2.5	3.5	3.2	2.833	2.75	0.811	0.81
LCU_0848	1	1	Female	Domestic	Year 2	Engineering and computer science	>=3.50	4	1	5	DeepSeek	1	1	0	0	3.833	3.5	1.75	3.167	2.2	2.667	3.25	0.861	0.762
LCU_0849	0	0	Female	Domestic	Year 3	Agriculture	2.50-2.99	2	1	2	DeepSeek	0	0	1	0	3.167	3	3.25	2.5	3.75	4	3.25	0.381	1.725
LCU_0850	1	0	Female	Domestic	Year 3	Engineering and computer science	2.50-2.99	2	1	3	DeepSeek	1	0	1	0	3	2.75	1.5	2.833	2.8	2.667	2.75	0.647	1.016
LCU_0851	1	1	Male	Domestic	Year 1	Engineering and computer science	3.00-3.49	3	1	4	Doubao	0	1	1	0	4.167	3	3	3.333	4.2	2.667	2.75	0.804	0.817
LCU_0852	1	1	Male	Domestic	Year 3	Humanities	3.00-3.49	3	1	2	ChatGPT	0	0	0	0	3.333	4	2.75	3.667	2.4	1.667	3	0.855	0.768
LCU_0853	1	1	Female	Domestic	Year 1	Medicine and health	3.00-3.49	3	1	5	Doubao	0	0	0	0	3.833	2.25	2.75	3.667	3.6	3	2.75	0.797	0.824
LCU_0854	1	1	Male	Domestic	Year 2	Arts	<2.50	1	1	2	DeepSeek	0	0	0	0	2.167	2.25	2.5	2.5	2.4	4	2.25	0.219	2.772
LCU_0855	1	0	Female	Domestic	Year 4 or above	Social sciences	>=3.50	4	1	3	DeepSeek	1	0	1	0	2.167	1.333	2.25	2	3.2	3.167	3	0.55	1.193
LCU_0856	1	1	Female	Domestic	Year 3	Medicine and health	3.00-3.49	3	1	4	Doubao	1	0	1	1	3.5	3.75	3.25	3.167	3.4	2.5	3	0.776	0.846
LCU_0857	1	0	Male	Domestic	Year 2	Management	2.50-2.99	2	0	1	None	0	0	0	0	2.667	3.25	1.75	2.5	4	3	3.5	0.498	1.32
LCU_0858	1	1	Male	Domestic	Year 4 or above	Engineering and computer science	>=3.50	4	1	5	DeepSeek	1	1	0	1	3.333	2.75	4	3.333	3.8	3.333	3.75	0.734	0.894
LCU_0859	1	1	Female	Domestic	Year 3	Social sciences	>=3.50	4	1	4	Doubao	1	1	0	0	2.167	2.75	2.25	3.5	3.6	1.833	3	0.782	0.84
LCU_0860	1	0	Female	Domestic	Year 2	Other	<2.50	1	1	3	Doubao	1	1	1	0	3	2.5	2.25	3.833	3.8	1.833	3.25	0.594	1.105
LCU_0861	1	1	Male	Domestic	Year 2	Economics	<2.50	1	1	4	Tongyi Qianwen	1	0	1	0	4	4	3.25	4	3.4	3	3.5	0.754	0.871
LCU_0862	1	1	Male	Domestic	Year 1	Engineering and computer science	3.00-3.49	3	1	3	Kimi	0	1	1	0	3.167	3.75	1.75	2.667	1.8	3.5	1.667	0.577	1.138
LCU_0863	1	0	Male	Domestic	Year 2	Medicine and health	<2.50	1	1	2	Wenxin Yiyan	0	0	0	0	1.667	2.5	3.5	3.6	2.6	3	2.25	0.425	1.545
LCU_0864	0	0	Female	Domestic	Year 3	Engineering and computer science	>=3.50	4	1	5	DeepSeek	1	0	0	0	2.667	4	2.5	3.833	3.2	2.833	4.25	0.829	0.792
LCU_0865	1	1	Male	Domestic	Year 2	Management	2.50-2.99	2	1	2	DeepSeek	0	1	0	0	3.833	3.5	2.25	2.6	2.6	3	3.25	0.789	0.832
LCU_0866	1	1	Female	Domestic	Year 2	Humanities	>=3.50	4	1	4	DeepSeek	1	1	1	0	2.833	3.5	2	2.333	2.8	3	2	0.61	1.076
LCU_0867	1	1	Male	Domestic	Year 3	Arts	>=3.50	4	1	5	Kimi	0	0	0	0	3.667	3	2.25	3.167	4.2	3.333	3.5	0.711	0.924
LCU_0868	1	1	Male	Domestic	Year 1	Medicine and health	3.00-3.49	3	1	4	Kimi	1	1	1	0	3.833	2.75	3.75	4	4.6	2.833	4.25	0.881	0.746
LCU_0869	1	1	Female	Domestic	Year 1	Economics	>=3.50	4	1	3	Doubao	1	0	0	0	4.5	2	2.25	4.167	3.8	2.667	3	0.911	0.721
LCU_0870	1	1	Male	Domestic	Year 1	Management	>=3.50	4	1	5	DeepSeek	1	0	0	0	3.333	3	2.75	3.667	3.4	2.833	3.25	0.841	0.781
LCU_0871	1	1	Male	Domestic	Year 3	Social sciences	3.00-3.49	3	1	4	Kimi	1	1	1	1	4.167	3.5	3.25	2.833	3.8	2.667	4.5	0.856	0.767
LCU_0872	1	0	Male	Domestic	Year 4 or above	Engineering and computer science	<2.50	1	1	5	Doubao	1	1	1	0	3.167	1.75	3	3.5	2.2	3.8	4.75	0.622	1.055
LCU_0873	1	1	Another/prefer not to say	International	Year 1	Management	<2.50	1	0	1	None	0	0	0	0	2.667	3.75	1.5	3.333	3.2	2.833	4	0.782	0.84
LCU_0874	0	0	Male	Domestic	Year 1	Management	>=3.50	4	1	2	DeepSeek	1	0	0	0	1.5	2	2	3.667	4	3	2.75	0.702	0.935
LCU_0875	0	0	Male	Domestic	Year 4 or above	Arts	2.50-2.99	2	1	5	ChatGPT	0	1	0	0	2.5	2.75	3.75	2.6	2	2.667	2.75	0.33	1.988
LCU_0876	1	1	Female	Domestic	Year 3	Engineering and computer science	3.00-3.49	3	1	4	DeepSeek	1	1	1	0	3.167	2.5	1.75	3.5	4.2	1.667	2.75	0.809	0.812
LCU_0877	1	1	Female	Domestic	Year 2	Social sciences	3.00-3.49	3	1	2	Other	1	1	0	0	2.833	3	1.5	3.667	2.2	2.5	3	0.847	0.775
LCU_0878	1	1	Male	Domestic	Year 1	Engineering and computer science	>=3.50	4	1	3	Doubao	0	1	1	0	4	4	2	3.333	2.6	3.833	3.5	0.857	0.766
LCU_0879	1	1	Male	Domestic	Year 1	Social sciences	3.00-3.49	3	1	2	Doubao	0	0	1	0	3	2	2	3.667	2.2	3.167	2.75	0.772	0.851
LCU_0880	1	1	Male	Domestic	Year 2	Engineering and computer science	2.50-2.99	2	1	3	ChatGPT	0	0	1	0	4.167	4.75	1.75	2	2.8	3.5	2.25	0.64	1.026
LCU_0881	1	1	Male	Domestic	Year 4 or above	Economics	>=3.50	4	1	5	ChatGPT	1	1	0	0	2.833	1.75	2.25	2.5	2.2	2.5	3.5	0.649	1.012
LCU_0882	1	0	Female	Domestic	Year 3	Management	>=3.50	4	1	4	DeepSeek	0	0	1	0	2.667	4	2.5	2	2.6	3.333	2.75	0.592	1.109
LCU_0883	0	0	Male	Domestic	Year 3	Engineering and computer science	2.50-2.99	2	1	4	DeepSeek	1	1	0	0	3.333	3	2.5	3	2	2.667	3	0.648	1.013
LCU_0884	1	0	Female	Domestic	Year 1	Engineering and computer science	2.50-2.99	2	1	4	ChatGPT	1	0	0	0	2.667	3.75	3.75	2.167	3.2	3.5	2.75	0.384	1.711
LCU_0885	1	1	Female	Domestic	Year 3	Engineering and computer science	3.00-3.49	3	1	3	Kimi	1	0	1	0	3.167	2.5	2	4.167	3.2	2	2.75	0.844	0.778
LCU_0886	0	0	Male	Domestic	Year 4 or above	Management	2.50-2.99	2	0	1	None	0	0	0	0	2.167	3	2.667	3.333	2.4	3.167	2.5	0.372	1.764
LCU_0887	1	1	Female	Domestic	Year 3	Social sciences	3.00-3.49	3	0	1	None	0	0	0	0	3	3	2.25	2.833	3.8	2.5	3.5	0.612	1.073
LCU_0888	1	1	Female	Domestic	Year 2	Medicine and health	>=3.50	4	0	1	None	0	0	0	0	2.167	3	2	2.5	3.8	2.833	3.25	0.537	1.222
LCU_0889	1	1	Female	Domestic	Year 1	Management	3.00-3.49	3	1	3	DeepSeek	0	1	0	0	3	2.75	2.5	3.333	3.6	2.167	3.25	0.832	0.789
LCU_0890	1	1	Female	Domestic	Year 3	Engineering and computer science	<2.50	1	1	3	Doubao	0	0	1	0	3.167	2	4.333	3	2.2	3.333	3	0.444	1.477
LCU_0891	0	0	Female	Domestic	Year 4 or above	Agriculture	<2.50	1	1	3	DeepSeek	1	0	1	0	1.333	2.75	2.5	2.667	2.2	3.833	3	0.178	2.772
LCU_0892	1	1	Female	Domestic	Year 3	Engineering and computer science	2.50-2.99	2	1	3	Doubao	0	1	0	1	3.167	2	3.25	3.167	3.2	2.833	3	0.62	1.059
LCU_0893	1	0	Male	Domestic	Year 3	Engineering and computer science	>=3.50	4	1	5	DeepSeek	0	0	0	0	3.167	3.25	3.25	2.833	3	3.5	2.667	0.586	1.121
LCU_0894	1	1	Female	Domestic	Year 1	Management	3.00-3.49	3	1	5	DeepSeek	1	1	1	0	3.5	1.5	1.333	3.167	2	3.333	3.5	0.794	0.827
LCU_0895	1	1	Male	Domestic	Year 4 or above	Engineering and computer science	2.50-2.99	2	1	4	Tongyi Qianwen	1	0	1	0	3.833	4.25	2	4.333	4.2	2.333	3.75	0.897	0.732
LCU_0896	1	1	Female	Domestic	Year 4 or above	Engineering and computer science	3.00-3.49	3	1	4	DeepSeek	1	1	1	0	4.667	3.25	1.25	4.5	4	2.833	3.75	0.946	0.694
LCU_0897	1	1	Female	Domestic	Year 1	Social sciences	2.50-2.99	2	1	5	DeepSeek	1	0	0	1	2.833	2.5	2	2.5	4.6	2.167	4.5	0.746	0.88
LCU_0898	1	1	Another/prefer not to say	Domestic	Year 1	Medicine and health	3.00-3.49	3	0	1	None	0	0	0	0	2.333	2.75	3.75	3.333	4.8	2	4.5	0.79	0.831
LCU_0899	1	1	Female	International	Year 1	Engineering and computer science	2.50-2.99	2	1	4	Kimi	0	1	1	0	3.667	3	3.25	2.833	2.8	2.667	2	0.65	1.01
LCU_0900	1	1	Male	Domestic	Year 4 or above	Economics	<2.50	1	0	1	None	0	0	0	0	2	3.5	2.5	3.333	3.8	3.167	3.25	0.279	2.35
LCU_0901	0	0	Male	Domestic	Year 1	Natural sciences	2.50-2.99	2	1	4	Other	1	1	0	0	3.833	2.5	3	2	2.2	3.333	3	0.579	1.135
LCU_0902	1	0	Male	Domestic	Year 4 or above	Engineering and computer science	3.00-3.49	3	1	5	DeepSeek	1	1	1	0	3.5	3	2.5	3.167	3.4	3	3.5	0.749	0.877
LCU_0903	1	1	Male	Domestic	Year 4 or above	Management	<2.50	1	0	1	None	0	0	0	0	2.833	4	1.5	4	2.8	2	3.75	0.731	0.898
LCU_0904	1	1	Female	Domestic	Year 3	Agriculture	3.00-3.49	3	0	1	None	0	0	0	0	2.5	2.5	2.5	3.833	3	2.5	3.5	0.473	1.388
LCU_0905	1	1	Female	Domestic	Year 4 or above	Engineering and computer science	2.50-2.99	2	1	5	Doubao	1	1	0	0	2	2.25	3.25	3.333	2.8	2.167	3	0.528	1.243
LCU_0906	1	0	Male	Domestic	Year 4 or above	Arts	2.50-2.99	2	1	4	Doubao	0	1	0	1	2.167	2.5	1.75	2.5	2	3.5	2.5	0.299	2.195
LCU_0907	1	1	Female	Domestic	Year 1	Engineering and computer science	3.00-3.49	3	1	5	Doubao	1	0	0	0	2.833	2	2.25	3.167	1.6	2.833	2.5	0.621	1.058
LCU_0908	1	1	Male	Domestic	Year 2	Other	3.00-3.49	3	1	4	ChatGPT	1	1	1	1	2.833	2.5	2	3	3.8	2.833	2.75	0.449	1.463
LCU_0909	0	0	Male	Domestic	Year 1	Economics	>=3.50	4	1	4	ChatGPT	1	0	1	0	3.667	3.75	1.5	4.5	4.2	1.833	4	0.943	0.696
LCU_0910	1	1	Female	Domestic	Year 2	Medicine and health	3.00-3.49	3	1	5	Doubao	1	1	0	0	2.167	3	2.75	3.667	3.8	2.667	3	0.691	0.951
LCU_0911	1	1	Male	Domestic	Year 4 or above	Medicine and health	3.00-3.49	3	1	5	Tongyi Qianwen	1	0	1	1	3.667	4.25	2.25	3.5	2	3	3.75	0.848	0.774
LCU_0912	1	1	Female	Domestic	Year 2	Management	3.00-3.49	3	1	3	DeepSeek	1	0	0	0	2.833	2.5	3.25	2	3.2	3.333	2.75	0.548	1.199
LCU_0913	0	0	Female	International	Year 4 or above	Management	>=3.50	4	1	3	DeepSeek	0	0	1	0	4	2.25	2.5	3	2.8	3.833	2.25	0.809	0.811
LCU_0914	0	0	Female	Domestic	Year 4 or above	Medicine and health	>=3.50	4	0	1	None	0	0	0	0	2.333	3	1.5	4	3.4	3	3.75	0.747	0.879
LCU_0915	1	1	Female	Domestic	Year 1	Management	2.50-2.99	2	1	2	DeepSeek	0	0	1	1	3.333	2.5	3	4.5	4.2	2.333	3.25	0.88	0.746
LCU_0916	1	1	Male	Domestic	Year 2	Engineering and computer science	3.00-3.49	3	1	2	ChatGPT	0	1	0	0	3	3.25	2.25	3.167	3.8	2.667	3.75	0.812	0.809
LCU_0917	1	1	Female	Domestic	Year 3	Management	<2.50	1	1	3	DeepSeek	0	0	1	0	3.833	3.75	2.25	3.5	4	2.5	4.25	0.861	0.762
LCU_0918	1	0	Female	Domestic	Year 4 or above	Engineering and computer science	<2.50	1	1	4	Kimi	1	1	1	0	3.167	2	2.75	2.4	3.4	4.667	2.75	0.32	2.052
LCU_0919	0	0	Male	Domestic	Year 4 or above	Management	2.50-2.99	2	0	1	None	0	0	0	0	3	3.25	2.75	3.5	3.4	2.667	2.75	0.563	1.166
LCU_0920	0	0	Male	Domestic	Year 3	Social sciences	2.50-2.99	2	1	3	DeepSeek	0	0	0	1	3.333	3	2.25	2.667	2	4.667	2.25	0.448	1.465
LCU_0921	1	0	Female	Domestic	Year 4 or above	Engineering and computer science	3.00-3.49	3	1	4	ChatGPT	1	0	0	0	3.833	2.75	3	4.167	3.2	2.333	4	0.898	0.731
LCU_0922	1	1	Male	Domestic	Year 2	Natural sciences	3.00-3.49	3	1	3	DeepSeek	0	1	0	0	3.833	3.25	2.75	4.167	4.8	2.667	2.75	0.879	0.747
LCU_0923	1	1	Female	Domestic	Year 2	Medicine and health	2.50-2.99	2	1	2	ChatGPT	0	0	1	0	2.833	4	3	3.5	3	3.333	3.25	0.733	0.896
LCU_0924	1	1	Female	Domestic	Year 3	Natural sciences	3.00-3.49	3	1	2	Doubao	0	1	1	0	2.833	2.25	3.25	3.333	2.4	3.667	3.25	0.673	0.975
LCU_0925	1	1	Female	Domestic	Year 4 or above	Management	2.50-2.99	2	1	5	ChatGPT	1	1	1	1	3.167	2.5	2.25	2.6	3	3.167	3	0.612	1.074
LCU_0926	1	1	Male	Domestic	Year 4 or above	Engineering and computer science	2.50-2.99	2	0	1	None	0	0	0	0	1.833	2.75	1.75	1.833	3	3.333	2.25	0.168	2.772
LCU_0927	0	0	Female	Domestic	Year 1	Engineering and computer science	2.50-2.99	2	1	3	DeepSeek	1	0	1	1	2.833	3.25	3	2.5	1.8	4.5	2	0.344	1.91
LCU_0928	1	1	Female	Domestic	Year 4 or above	Economics	2.50-2.99	2	1	5	ChatGPT	1	1	0	1	3.667	3.5	2.25	3.5	3.8	3.167	3.25	0.708	0.928
LCU_0929	1	1	Male	Domestic	Year 4 or above	Engineering and computer science	>=3.50	4	1	3	DeepSeek	1	0	1	0	2.5	2	3.5	2.833	2.8	2.5	3.75	0.706	0.93
LCU_0930	1	1	Male	Domestic	Year 2	Natural sciences	2.50-2.99	2	1	2	Doubao	1	1	1	0	3.333	1.75	2	2.667	2.8	4	3.25	0.641	1.025
LCU_0931	1	1	Female	Domestic	Year 1	Humanities	3.00-3.49	3	1	5	Doubao	1	1	1	1	3.5	4.25	3	2.833	3	2.333	2.75	0.731	0.898
LCU_0932	0	0	Male	Domestic	Year 3	Engineering and computer science	2.50-2.99	2	1	5	DeepSeek	0	1	1	0	4.333	4	3.5	2	2	3.167	2.75	0.551	1.193
LCU_0933	1	1	Male	Domestic	Year 1	Social sciences	3.00-3.49	3	1	3	Kimi	1	1	1	0	2.4	2.5	1.75	3.167	3.6	2.5	2.75	0.712	0.923
LCU_0934	1	0	Male	Domestic	Year 2	Other	3.00-3.49	3	1	2	Doubao	0	1	0	0	3.167	2.75	2	3.5	3.4	3	2.75	0.59	1.112
LCU_0935	1	1	Male	Domestic	Year 1	Management	2.50-2.99	2	1	3	DeepSeek	0	0	1	0	3.167	4	2.25	3	2.8	3	3.25	0.746	0.881
LCU_0936	1	0	Male	Domestic	Year 1	Social sciences	<2.50	1	1	2	Doubao	0	0	0	0	2.333	2.25	2.75	2.833	2	3	2	0.416	1.578
LCU_0937	1	1	Female	Domestic	Year 4 or above	Engineering and computer science	>=3.50	4	1	5	DeepSeek	0	0	0	0	3.833	3.25	3.5	3.333	3.2	2.667	3.25	0.821	0.8
LCU_0938	0	0	Female	Domestic	Year 2	Medicine and health	>=3.50	4	1	2	ChatGPT	0	0	0	0	2.667	1.75	1.75	3.667	3.4	2.5	3.25	0.864	0.76
LCU_0939	1	0	Female	Domestic	Year 3	Engineering and computer science	3.00-3.49	3	0	1	None	0	0	0	0	2	2.5	2.25	2	1.8	3.167	1.75	0.189	2.772
LCU_0940	1	1	Female	Domestic	Year 1	Social sciences	>=3.50	4	1	5	DeepSeek	1	1	0	0	3.333	4.25	2.75	3.667	4.2	1.667	4.25	0.923	0.711
LCU_0941	1	1	Male	Domestic	Year 3	Engineering and computer science	3.00-3.49	3	1	4	Doubao	1	0	1	0	4.167	3.25	1.5	3.667	3	2.833	4	0.891	0.737
LCU_0942	1	1	Female	Domestic	Year 4 or above	Medicine and health	3.00-3.49	3	1	5	DeepSeek	1	0	0	0	3.333	3.5	3.25	3.167	2.8	3.5	4	0.754	0.871
LCU_0943	1	0	Male	Domestic	Year 1	Social sciences	<2.50	1	1	2	DeepSeek	1	0	0	0	2.5	2.75	3	2.5	2.4	3	1.75	0.379	1.731
LCU_0944	0	0	Male	Domestic	Year 4 or above	Management	<2.50	1	1	2	DeepSeek	0	0	1	0	1.833	1	2.5	2.667	2	2.833	2.75	0.413	1.59
LCU_0945	0	0	Female	Domestic	Year 1	Medicine and health	<2.50	1	1	3	ChatGPT	1	0	0	1	2	2	4.25	3.333	3.2	2.333	2.25	0.432	1.519
LCU_0946	0	0	Male	Domestic	Year 2	Social sciences	<2.50	1	1	2	Doubao	1	1	0	0	2.333	3.25	2.75	2.833	2.4	2.667	2.25	0.494	1.329
LCU_0947	1	0	Female	Domestic	Year 2	Economics	3.00-3.49	3	1	5	DeepSeek	1	1	0	0	4.167	3.75	2.25	3	2.6	3.5	2	0.666	0.987
LCU_0948	1	1	Female	Domestic	Year 2	Engineering and computer science	2.50-2.99	2	0	1	None	0	0	0	0	3.167	3.25	4	3.8	3	2.5	3.25	0.588	1.118
LCU_0949	0	0	Male	Domestic	Year 4 or above	Engineering and computer science	<2.50	1	1	4	Doubao	0	0	1	1	2.833	3.25	2.75	3.5	3.6	3	3.75	0.635	1.035
LCU_0950	1	1	Female	Domestic	Year 4 or above	Engineering and computer science	2.50-2.99	2	1	4	DeepSeek	1	0	1	0	3.5	3.75	2.75	3	3	2.667	2	0.632	1.039
LCU_0951	1	0	Female	Domestic	Year 1	Social sciences	>=3.50	4	1	5	DeepSeek	1	1	1	0	3.167	3.25	3	3.833	3.6	2.167	4	0.89	0.738
LCU_0952	1	1	Female	Domestic	Year 4 or above	Economics	2.50-2.99	2	1	4	DeepSeek	1	0	0	0	2.167	2.25	2.75	3.333	2.2	3	2.5	0.435	1.511
LCU_0953	1	1	Male	Domestic	Year 1	Humanities	>=3.50	4	1	5	DeepSeek	1	0	1	0	3.833	4	2.5	3.667	3	3.333	3.75	0.86	0.763
LCU_0954	1	1	Female	Domestic	Year 3	Other	3.00-3.49	3	1	3	DeepSeek	1	1	1	0	3	1.75	1.75	3.833	3.4	2.833	4.25	0.682	0.962
LCU_0955	1	1	Female	Domestic	Year 4 or above	Medicine and health	>=3.50	4	1	5	DeepSeek	1	1	1	0	2.5	3	3.25	3	1.2	2.833	3	0.672	0.978
LCU_0956	0	0	Male	Domestic	Year 2	Arts	2.50-2.99	2	0	1	None	0	0	0	0	1.5	2	2.5	3	1.6	4.167	2.5	0.122	2.772
LCU_0957	1	1	Male	Domestic	Year 3	Arts	3.00-3.49	3	1	3	DeepSeek	0	1	0	0	3.5	4	1.5	3.333	2.4	2.833	2.25	0.69	0.951
LCU_0958	1	1	Female	Domestic	Year 2	Management	>=3.50	4	0	1	None	0	0	0	0	2.833	2.25	2	3.5	3.2	3.667	4	0.713	0.921
LCU_0959	0	0	Male	Domestic	Year 3	Natural sciences	<2.50	1	1	2	DeepSeek	0	0	1	0	2.833	2.75	2.75	2.167	2.4	3.5	2.25	0.37	1.777
LCU_0960	1	1	Male	Domestic	Year 1	Natural sciences	2.50-2.99	2	1	3	DeepSeek	0	1	0	0	3.167	3.5	3	3.5	3.2	2.4	2.75	0.751	0.875
LCU_0961	1	1	Another/prefer not to say	Domestic	Year 3	Engineering and computer science	2.50-2.99	2	1	4	ChatGPT	1	1	0	0	3	3	1.75	3.333	3	3	3.25	0.798	0.823
LCU_0962	1	1	Female	Domestic	Year 2	Engineering and computer science	<2.50	1	1	4	Wenxin Yiyan	1	1	0	0	2.5	1.75	2	3.5	3.4	2.167	3	0.629	1.044
LCU_0963	1	1	Female	Domestic	Year 1	Social sciences	2.50-2.99	2	1	4	Doubao	1	0	1	0	2.5	4	2.75	3.833	3.6	3.167	3.75	0.732	0.897
LCU_0964	1	1	Male	Domestic	Year 4 or above	Humanities	3.00-3.49	3	1	4	DeepSeek	0	0	0	0	3.6	3.75	2.5	2.833	3	3.167	3.5	0.749	0.876
LCU_0965	0	0	Male	Domestic	Year 2	Management	3.00-3.49	3	1	4	Kimi	0	0	0	0	2.167	2.75	2.5	2.167	2.2	2.5	2.75	0.552	1.19
LCU_0966	0	0	Male	Domestic	Year 2	Natural sciences	3.00-3.49	3	0	1	None	0	0	0	0	2.333	2.25	3	3.167	2.6	4.333	2.5	0.309	2.128
LCU_0967	1	1	Female	Domestic	Year 3	Engineering and computer science	<2.50	1	1	5	DeepSeek	0	1	1	0	3	2.25	2.5	3	2.2	3.167	2.75	0.453	1.449
LCU_0968	1	1	Female	Domestic	Year 2	Natural sciences	>=3.50	4	1	4	DeepSeek	1	1	1	0	3.167	3.25	2.5	3.667	3.4	2.5	4	0.894	0.734
LCU_0969	1	1	Female	Domestic	Year 1	Medicine and health	>=3.50	4	1	5	ChatGPT	1	1	1	0	3.167	2.75	2.25	3.5	3	2.667	3	0.823	0.798
LCU_0970	0	0	Female	Domestic	Year 2	Arts	2.50-2.99	2	1	5	Doubao	1	0	1	0	3.8	3.25	3	3.667	3.4	2.8	3	0.686	0.957
LCU_0971	0	0	Male	Domestic	Year 3	Engineering and computer science	2.50-2.99	2	1	4	Doubao	1	1	1	1	2.833	3	2.75	3.833	3.2	3	3.25	0.661	0.993
LCU_0972	1	1	Male	Domestic	Year 2	Social sciences	3.00-3.49	3	0	1	None	0	0	0	0	2.667	3.25	1.5	3.5	3.4	2.167	2.5	0.65	1.011
LCU_0973	1	1	Male	Domestic	Year 1	Natural sciences	3.00-3.49	3	1	2	Doubao	0	1	1	0	2.5	2.75	3	2.333	4	2.333	3.5	0.69	0.951
LCU_0974	1	0	Male	Domestic	Year 1	Medicine and health	2.50-2.99	2	1	3	Tongyi Qianwen	0	0	0	0	1.5	2.333	3	3	2.6	2.833	2.75	0.442	1.487
LCU_0975	1	1	Female	Domestic	Year 1	Engineering and computer science	3.00-3.49	3	1	4	ChatGPT	1	1	0	0	3.333	2.75	3	3.5	4	2.667	3	0.764	0.859
LCU_0976	1	1	Male	Domestic	Year 1	Economics	2.50-2.99	2	1	5	DeepSeek	1	1	1	0	2.5	2.5	3	3.333	2.6	4.167	2.5	0.34	1.933
LCU_0977	1	1	Male	Domestic	Year 4 or above	Social sciences	3.00-3.49	3	1	3	Kimi	1	0	1	0	2	3.75	3	2.333	2.2	3.333	4	0.574	1.144
LCU_0978	1	1	Male	Domestic	Year 3	Management	>=3.50	4	1	3	ChatGPT	1	1	0	0	2.333	2.667	3	3.5	4.6	2.5	4.25	0.824	0.797
LCU_0979	1	1	Female	Domestic	Year 1	Engineering and computer science	>=3.50	4	1	4	Doubao	1	0	0	0	2.833	2.5	3	3.667	3.2	2.833	4.5	0.842	0.779
LCU_0980	1	1	Male	Domestic	Year 2	Arts	3.00-3.49	3	1	2	DeepSeek	1	1	0	0	3.833	2.75	2.75	4.167	2.8	2.833	3.75	0.856	0.767
LCU_0981	1	0	Male	Domestic	Year 1	Agriculture	<2.50	1	1	2	DeepSeek	1	1	0	0	3	2	2	3	3.5	2.833	3	0.482	1.362
LCU_0982	1	1	Female	Domestic	Year 3	Engineering and computer science	3.00-3.49	3	1	5	DeepSeek	1	1	0	0	2.167	3	3.25	2.333	3.4	3.333	3.25	0.41	1.601
LCU_0983	1	1	Male	Domestic	Year 2	Management	3.00-3.49	3	1	4	DeepSeek	1	0	0	0	3.667	3.75	3.75	3.333	3.4	2.5	3.25	0.825	0.796
LCU_0984	1	1	Female	Domestic	Year 3	Engineering and computer science	3.00-3.49	3	1	5	ChatGPT	1	1	1	0	3.667	3	3.5	2.333	2.2	3.833	2	0.44	1.493
LCU_0985	1	1	Male	Domestic	Year 3	Natural sciences	3.00-3.49	3	1	4	DeepSeek	1	0	1	0	2.5	3.25	3.5	2.333	2	2.667	3.25	0.553	1.188
LCU_0986	1	0	Female	Domestic	Year 1	Social sciences	3.00-3.49	3	1	4	Wenxin Yiyan	0	1	1	0	3.333	1.5	3.75	2.5	3.2	3.333	2	0.508	1.293
LCU_0987	0	0	Male	International	Year 1	Management	>=3.50	4	1	4	Doubao	1	0	0	0	4.5	4	3	2.667	3.4	3.167	4	0.908	0.723
LCU_0988	1	1	Female	Domestic	Year 1	Medicine and health	>=3.50	4	1	3	Wenxin Yiyan	0	0	1	0	3	3.5	2.5	3.833	3.8	2.5	4.25	0.91	0.721
LCU_0989	1	1	Female	Domestic	Year 4 or above	Engineering and computer science	>=3.50	4	1	4	DeepSeek	1	0	0	0	3.333	2	3.25	2.2	2.2	3.5	2.25	0.538	1.22
LCU_0990	0	0	Male	Domestic	Year 2	Engineering and computer science	<2.50	1	0	1	None	0	0	0	0	3	2.5	2.25	3.167	3.2	3	2.75	0.396	1.66
LCU_0991	1	1	Female	Domestic	Year 3	Engineering and computer science	3.00-3.49	3	1	5	Doubao	1	1	1	0	4	3.25	2	4.833	3.8	1.167	3.75	0.948	0.692
LCU_0992	1	1	Male	Domestic	Year 2	Medicine and health	3.00-3.49	3	1	5	DeepSeek	1	0	0	0	3.5	2	3	2.833	2.2	3.667	3.5	0.675	0.974
LCU_0993	1	0	Female	Domestic	Year 2	Humanities	3.00-3.49	3	1	3	Kimi	1	1	0	0	3.333	3	2.75	3.167	2.6	2.833	3.5	0.789	0.832
LCU_0994	1	0	Female	Domestic	Year 1	Medicine and health	3.00-3.49	3	1	3	DeepSeek	1	0	1	0	3.167	2.5	3	3	2.6	4.333	3	0.626	1.05
LCU_0995	1	1	Male	Domestic	Year 2	Engineering and computer science	>=3.50	4	1	5	DeepSeek	1	1	0	0	2.833	3.5	3.5	3.333	2	2.667	1.75	0.623	1.053
LCU_0996	1	1	Male	Domestic	Year 2	Medicine and health	<2.50	1	1	3	DeepSeek	1	1	1	0	3.5	3.5	3.333	4.5	3.4	2.833	3.5	0.826	0.795
LCU_0997	1	1	Male	Domestic	Year 3	Humanities	>=3.50	4	1	5	Doubao	1	0	1	0	3.667	3.75	2.25	3.333	3.6	2.333	3.5	0.852	0.771
LCU_0998	1	0	Male	Domestic	Year 2	Medicine and health	>=3.50	4	1	5	DeepSeek	1	1	1	0	3.667	2.75	3.5	3.333	3.4	2.667	2.25	0.77	0.853
LCU_0999	1	1	Female	Domestic	Year 1	Management	2.50-2.99	2	1	3	Tongyi Qianwen	0	1	0	1	2.5	3.5	3	3.5	3.4	3	3	0.681	0.964
LCU_1000	1	1	Another/prefer not to say	Domestic	Year 1	Management	<2.50	1	1	2	Kimi	1	0	1	0	3	2.5	2.75	2.8	3	2.667	3.25	0.788	0.834
LCU_1001	1	1	Male	Domestic	Year 1	Medicine and health	3.00-3.49	3	1	3	DeepSeek	0	1	0	1	1.5	2.5	3.25	2.667	2.6	3.667	3.25	0.43	1.528
LCU_1002	1	1	Male	Domestic	Year 3	Medicine and health	3.00-3.49	3	1	5	DeepSeek	0	1	1	0	3.833	3.25	3.25	3	3	3.333	3.25	0.716	0.917
LCU_1003	0	0	Female	Domestic	Year 4 or above	Humanities	2.50-2.99	2	1	5	ChatGPT	0	1	0	0	3.167	3.5	3.5	3.667	2.8	3.333	2.5	0.587	1.119
LCU_1004	1	1	Female	Domestic	Year 3	Humanities	3.00-3.49	3	1	5	Doubao	1	0	1	0	2.333	2.75	3	3.167	3.6	2	3.5	0.664	0.989
LCU_1005	1	1	Female	Domestic	Year 2	Agriculture	3.00-3.49	3	1	2	DeepSeek	1	0	1	0	4	2.5	2.25	3.167	3.4	3.5	2.75	0.69	0.952
LCU_1006	1	1	Male	Domestic	Year 2	Social sciences	3.00-3.49	3	1	3	DeepSeek	1	0	1	0	3.833	1.25	2	2.833	3.8	2.333	3.25	0.831	0.79
LCU_1007	1	1	Female	Domestic	Year 3	Humanities	3.00-3.49	3	1	4	Doubao	1	0	1	0	2.5	3.25	2.25	2.833	3.8	2.4	2.75	0.623	1.054
LCU_1008	1	1	Male	Domestic	Year 3	Social sciences	2.50-2.99	2	1	4	DeepSeek	1	1	1	0	2.833	3.5	2.75	3.167	2.6	2.833	2	0.543	1.21
LCU_1009	0	0	Female	Domestic	Year 3	Engineering and computer science	3.00-3.49	3	1	3	DeepSeek	0	1	0	0	4	2.5	3.25	2.667	2.4	3.667	2.5	0.628	1.046
LCU_1010	1	0	Male	Domestic	Year 1	Management	<2.50	1	1	2	Kimi	1	0	1	0	2.8	4.25	1.5	2.833	1.8	2.167	3	0.734	0.895
LCU_1011	0	0	Female	Domestic	Year 3	Social sciences	3.00-3.49	3	1	4	DeepSeek	1	0	0	0	3.833	2.333	3.75	3.833	2.6	2.833	3.75	0.834	0.787
LCU_1012	1	1	Male	Domestic	Year 2	Engineering and computer science	2.50-2.99	2	1	5	DeepSeek	1	1	0	1	3	1.5	3.75	3.667	3.5	2.167	3	0.65	1.01
LCU_1013	1	0	Male	Domestic	Year 4 or above	Natural sciences	2.50-2.99	2	1	4	DeepSeek	1	1	0	1	2.4	1.75	3	2.5	2.4	3.167	1.333	0.316	2.081
LCU_1014	1	1	Male	Domestic	Year 2	Engineering and computer science	>=3.50	4	1	4	DeepSeek	1	1	1	0	4	3.333	2.75	3.5	3.4	1.667	4	0.926	0.709
LCU_1015	1	1	Male	Domestic	Year 2	Natural sciences	>=3.50	4	1	5	Doubao	1	1	0	0	4	3.5	2	2.833	2.8	2.667	3.75	0.879	0.747
LCU_1016	1	1	Male	Domestic	Year 2	Arts	3.00-3.49	3	1	3	DeepSeek	0	1	1	1	3.333	2.25	2	3.167	4.4	2.833	2.5	0.656	1.002
LCU_1017	0	0	Male	Domestic	Year 3	Engineering and computer science	>=3.50	4	1	5	Doubao	1	0	1	0	3.667	2.25	2.5	3	3.8	3	2.5	0.702	0.935
LCU_1018	1	1	Female	Domestic	Year 1	Arts	3.00-3.49	3	1	3	Wenxin Yiyan	0	1	0	0	1.833	2.5	2	3.833	3.6	2.167	2.75	0.632	1.039
LCU_1019	1	1	Another/prefer not to say	Domestic	Year 3	Engineering and computer science	2.50-2.99	2	1	5	DeepSeek	1	0	1	0	3.333	3.5	2.5	3	3.2	2.167	3.5	0.828	0.793
LCU_1020	1	1	Female	Domestic	Year 4 or above	Engineering and computer science	2.50-2.99	2	1	5	Wenxin Yiyan	1	0	0	1	3.167	3.25	3.5	2.667	3.2	2.333	3.75	0.656	1.002
LCU_1021	0	0	Female	Domestic	Year 2	Natural sciences	<2.50	1	1	2	Kimi	0	1	0	0	3.8	4	2	3.333	3	2	3.25	0.86	0.764
LCU_1022	1	1	Female	Domestic	Year 2	Medicine and health	2.50-2.99	2	1	3	DeepSeek	1	1	1	0	3.333	3.25	1.75	3.167	3.4	1.5	3	0.85	0.773
LCU_1023	0	0	Female	Domestic	Year 3	Engineering and computer science	2.50-2.99	2	1	4	DeepSeek	1	1	1	0	3.667	3.5	3.25	2.667	3.6	3.667	4	0.643	1.021
LCU_1024	1	1	Male	Domestic	Year 2	Natural sciences	>=3.50	4	1	3	DeepSeek	1	1	1	1	3.667	3	2.5	3.333	3.4	3	4.5	0.906	0.725
LCU_1025	1	1	Female	Domestic	Year 1	Management	>=3.50	4	1	2	Doubao	0	0	0	0	2.5	3	3.25	2.833	2.6	2.167	2.75	0.766	0.858
LCU_1026	1	1	Male	Domestic	Year 3	Engineering and computer science	3.00-3.49	3	1	5	DeepSeek	1	1	1	1	3.833	2	2.75	3.167	3.2	3.5	3.25	0.684	0.961
LCU_1027	1	1	Female	Domestic	Year 4 or above	Humanities	2.50-2.99	2	1	3	Doubao	1	0	1	1	2.667	3	2	3.5	2.6	3	2.5	0.639	1.028
LCU_1028	1	1	Female	Domestic	Year 1	Economics	2.50-2.99	2	1	3	ChatGPT	1	0	1	0	2	2	3.25	3	2.2	2.833	3	0.434	1.515
LCU_1029	0	0	Female	Domestic	Year 2	Engineering and computer science	2.50-2.99	2	1	2	DeepSeek	0	0	1	0	2.5	2.75	2.5	3.667	2.2	2.5	2.75	0.702	0.936
LCU_1030	1	1	Male	Domestic	Year 4 or above	Engineering and computer science	3.00-3.49	3	0	1	None	0	0	0	0	2	3	1.75	3.667	3	2.833	3	0.51	1.289
LCU_1031	1	1	Female	Domestic	Year 1	Economics	2.50-2.99	2	1	4	Doubao	1	1	1	0	4.167	2.25	2.5	3.167	3.4	3	2	0.643	1.021
LCU_1032	1	1	Female	Domestic	Year 1	Engineering and computer science	3.00-3.49	3	1	4	DeepSeek	1	1	0	0	2.833	3	2.25	4	4	2	3.75	0.857	0.766
LCU_1033	1	1	Male	Domestic	Year 1	Engineering and computer science	2.50-2.99	2	1	5	DeepSeek	1	0	1	0	3.667	3.75	3	3.5	3	3.333	3.75	0.737	0.891
LCU_1034	1	1	Male	Domestic	Year 1	Arts	>=3.50	4	0	1	None	0	0	0	0	2.5	2.25	2.25	2.333	3.4	4	2	0.212	2.772
LCU_1035	1	1	Male	Domestic	Year 3	Natural sciences	>=3.50	4	0	1	None	0	0	0	0	1.833	2.25	2.5	2.667	2.2	2.667	2.5	0.374	1.756
LCU_1036	1	0	Female	Domestic	Year 3	Agriculture	2.50-2.99	2	1	3	DeepSeek	1	1	1	0	2.167	2.25	2.75	2.4	2.6	4	2	0.175	2.772
LCU_1037	1	1	Female	Domestic	Year 3	Engineering and computer science	>=3.50	4	0	1	None	0	0	0	0	2.5	3.25	2.75	3.167	3	2	3.5	0.64	1.027
LCU_1038	1	1	Male	Domestic	Year 3	Engineering and computer science	3.00-3.49	3	1	5	ChatGPT	1	1	1	0	3.333	2	2	2.667	3.2	3.333	3.25	0.617	1.064
LCU_1039	1	1	Male	Domestic	Year 2	Management	>=3.50	4	1	5	Doubao	0	0	0	0	3	2.25	2.75	2.833	3.4	3	2.5	0.681	0.964
LCU_1040	1	1	Male	Domestic	Year 3	Engineering and computer science	>=3.50	4	1	5	ChatGPT	1	1	0	0	4.667	3.25	2.5	2.833	3.6	3.167	3.25	0.828	0.793
LCU_1041	1	1	Female	Domestic	Year 4 or above	Medicine and health	2.50-2.99	2	1	4	ChatGPT	1	1	1	1	3.5	2.25	3	3.333	3	2.5	3.25	0.762	0.861
LCU_1042	1	0	Male	Domestic	Year 2	Arts	<2.50	1	0	1	None	0	0	0	0	1.667	2.5	2.75	2.6	3	3.833	2.25	0.092	2.772
LCU_1043	1	1	Female	Domestic	Year 2	Management	3.00-3.49	3	1	3	DeepSeek	0	0	1	1	2.667	2.5	2.75	3.667	3.8	2.833	3	0.774	0.849
LCU_1044	0	0	Female	Domestic	Year 1	Engineering and computer science	<2.50	1	1	3	Kimi	1	1	1	0	2.833	2.5	1.5	2.667	2	2.5	3.25	0.624	1.053
LCU_1045	1	0	Male	Domestic	Year 1	Natural sciences	2.50-2.99	2	1	3	ChatGPT	1	1	1	0	3	3.25	2.75	3.167	2.2	3.833	3.25	0.634	1.035
LCU_1046	1	1	Male	Domestic	Year 4 or above	Social sciences	3.00-3.49	3	1	3	Doubao	1	1	0	0	3.6	4.25	2.75	3.833	3.4	2.833	2.75	0.84	0.781
LCU_1047	1	1	Female	Domestic	Year 3	Engineering and computer science	3.00-3.49	3	1	3	DeepSeek	1	0	0	1	3	3.5	2	3.5	3	3.167	3.5	0.773	0.85
LCU_1048	1	1	Male	Domestic	Year 3	Management	<2.50	1	1	5	Doubao	1	1	1	0	3.833	2.5	3.5	3.833	3.6	2.167	4	0.804	0.817
LCU_1049	0	0	Female	Domestic	Year 3	Humanities	<2.50	1	1	4	DeepSeek	1	1	0	0	2.667	3.25	1.75	3.833	2.2	2	3	0.699	0.94
LCU_1050	1	0	Male	Domestic	Year 3	Social sciences	2.50-2.99	2	1	3	Doubao	0	1	0	0	2.5	3	2.667	2.667	3.8	2.667	3	0.562	1.169
LCU_1051	1	1	Male	Domestic	Year 4 or above	Engineering and computer science	3.00-3.49	3	1	5	DeepSeek	1	1	1	0	2.5	2.75	3.25	1.833	2.2	3.5	2.25	0.31	2.119
LCU_1052	1	1	Male	Domestic	Year 4 or above	Social sciences	2.50-2.99	2	1	2	DeepSeek	1	1	1	0	3.833	4	2.25	3.5	3.8	3	3.5	0.851	0.772
LCU_1053	1	1	Female	Domestic	Year 2	Natural sciences	3.00-3.49	3	1	5	DeepSeek	1	1	0	0	3.667	2.5	3.25	3	3.4	3.167	2.75	0.704	0.933
LCU_1054	1	1	Male	Domestic	Year 1	Economics	>=3.50	4	1	5	Tongyi Qianwen	1	0	1	1	3.167	2.5	2.5	3.667	3.2	2.333	4	0.831	0.79
LCU_1055	0	0	Male	Domestic	Year 3	Social sciences	2.50-2.99	2	1	4	DeepSeek	1	1	0	0	3.333	3.25	2.25	3.167	3.8	4	2.5	0.567	1.159
LCU_1056	1	1	Male	Domestic	Year 3	Engineering and computer science	>=3.50	4	0	1	None	0	0	0	0	3	3	2.75	4.833	4	2.333	4.5	0.852	0.771
LCU_1057	0	0	Male	Domestic	Year 3	Management	3.00-3.49	3	1	3	DeepSeek	1	0	1	0	3	2.25	2.5	3.4	4.2	2.667	4.5	0.841	0.781
LCU_1058	1	1	Male	International	Year 1	Engineering and computer science	3.00-3.49	3	1	4	DeepSeek	1	0	1	0	3	2.75	2.5	3.333	3.8	1.5	3	0.829	0.793
LCU_1059	1	1	Male	Domestic	Year 2	Management	<2.50	1	1	4	Doubao	1	1	1	0	3.6	4	2.25	3	3.8	2.5	3.5	0.774	0.849
LCU_1060	1	1	Female	Domestic	Year 2	Engineering and computer science	2.50-2.99	2	1	3	DeepSeek	1	0	0	1	2.5	3	2.5	4.333	2.4	1.833	4.5	0.871	0.754
LCU_1061	0	0	Female	Domestic	Year 4 or above	Social sciences	2.50-2.99	2	1	5	Kimi	1	1	0	0	3	4.25	3.25	3	3.4	3.667	3	0.565	1.163
LCU_1062	0	0	Female	Domestic	Year 1	Management	3.00-3.49	3	0	1	None	0	0	0	0	2.833	2	1.5	2.833	3.8	3.333	2.75	0.521	1.26
LCU_1063	1	1	Male	Domestic	Year 1	Management	<2.50	1	1	4	DeepSeek	1	1	0	0	3.333	4.25	2.333	4.333	2.4	2.667	2.5	0.782	0.839
LCU_1064	1	1	Female	Domestic	Year 3	Management	3.00-3.49	3	1	5	DeepSeek	1	1	1	0	3	3	4	3.5	3	3.333	4.25	0.736	0.892
LCU_1065	1	1	Female	Domestic	Year 2	Management	3.00-3.49	3	1	4	ChatGPT	0	1	1	0	2.167	3	2.75	2.667	2.8	3.667	3.75	0.6	1.094
LCU_1066	0	0	Male	Domestic	Year 4 or above	Other	3.00-3.49	3	0	1	None	0	0	0	0	3.167	3.25	1.75	2.833	3.8	2.5	3	0.381	1.725
LCU_1067	1	1	Male	International	Year 2	Management	3.00-3.49	3	1	2	DeepSeek	1	0	1	0	3.667	3	1.75	3.667	3.2	2.5	3.25	0.918	0.715
LCU_1068	1	1	Male	Domestic	Year 3	Medicine and health	3.00-3.49	3	1	3	DeepSeek	0	1	1	1	3.167	3.25	2	3.5	3	1.333	3.25	0.875	0.75
LCU_1069	1	0	Female	Domestic	Year 3	Engineering and computer science	2.50-2.99	2	1	4	Doubao	1	1	1	0	3	2.25	2.75	3.333	3.4	2.333	3	0.66	0.994
LCU_1070	0	0	Male	Domestic	Year 3	Natural sciences	<2.50	1	1	3	Kimi	0	0	0	0	2.333	2.75	1.5	2.333	2	3	2.75	0.438	1.499
LCU_1071	1	1	Female	Domestic	Year 4 or above	Social sciences	2.50-2.99	2	1	4	ChatGPT	1	0	0	0	3.167	3	2.5	3	3.8	2.833	2.75	0.666	0.986
LCU_1072	1	1	Male	Domestic	Year 1	Engineering and computer science	2.50-2.99	2	1	5	DeepSeek	1	1	0	0	3	3	3.5	3.833	3.4	2.5	3.5	0.71	0.925
LCU_1073	1	0	Female	Domestic	Year 3	Engineering and computer science	>=3.50	4	1	4	DeepSeek	1	1	0	0	3	2.75	3.75	2	4.2	3.333	3.25	0.541	1.213
LCU_1074	0	0	Male	Domestic	Year 3	Engineering and computer science	2.50-2.99	2	1	3	ChatGPT	0	1	0	0	4	2.75	2.25	3	3.2	3	2.25	0.673	0.976
LCU_1075	0	0	Male	Domestic	Year 3	Medicine and health	>=3.50	4	1	5	DeepSeek	1	1	1	1	3	3	3	3.5	3.8	2.667	2.667	0.741	0.886
LCU_1076	1	1	Female	Domestic	Year 1	Management	>=3.50	4	1	3	DeepSeek	1	1	0	1	2.333	3	2.25	2.333	2.6	3.833	3.5	0.65	1.01
LCU_1077	1	1	Male	Domestic	Year 1	Engineering and computer science	2.50-2.99	2	1	2	Kimi	0	1	1	0	3	3	2.25	3.167	3.8	2.667	3.5	0.745	0.882
LCU_1078	0	0	Male	Domestic	Year 3	Economics	3.00-3.49	3	1	3	Wenxin Yiyan	1	0	0	0	3.333	3.5	2.75	2.333	2.6	3.333	3.5	0.601	1.093
LCU_1079	1	1	Female	Domestic	Year 2	Management	2.50-2.99	2	1	2	DeepSeek	0	1	1	0	3	4.25	3	2.6	3	3.2	2.75	0.655	1.003
LCU_1080	1	0	Female	Domestic	Year 2	Arts	3.00-3.49	3	1	4	Doubao	0	1	1	0	2.5	2	2.5	3	2.6	3.167	2.25	0.442	1.487
LCU_1081	1	0	Female	Domestic	Year 3	Management	3.00-3.49	3	1	2	DeepSeek	1	0	1	0	2.333	2.5	3.25	1.5	3.2	3.333	3	0.436	1.505
LCU_1082	0	0	Female	Domestic	Year 3	Medicine and health	2.50-2.99	2	1	4	DeepSeek	1	0	0	0	2.667	2.5	2.75	2.167	2.8	4	2.75	0.37	1.774
LCU_1083	1	1	Male	Domestic	Year 3	Economics	>=3.50	4	1	4	DeepSeek	1	0	1	0	3.5	3.25	2.75	3.667	3.4	2.667	4.5	0.86	0.763
LCU_1084	1	1	Female	Domestic	Year 3	Social sciences	<2.50	1	1	3	Doubao	1	1	1	0	3.5	2.25	1.75	3	3	2.667	2.75	0.675	0.973
LCU_1085	1	1	Female	International	Year 2	Social sciences	3.00-3.49	3	1	4	Tongyi Qianwen	1	1	1	1	3.5	2.25	2	3.833	2.4	2.5	2	0.837	0.784
LCU_1086	1	1	Female	International	Year 3	Natural sciences	<2.50	1	1	4	DeepSeek	1	1	1	0	3.5	2.25	3.75	4.167	3	2	3.25	0.807	0.814
LCU_1087	1	1	Female	Domestic	Year 1	Medicine and health	3.00-3.49	3	1	4	Tongyi Qianwen	1	1	0	0	3	1.75	3.25	2.667	1.8	3.333	2.75	0.579	1.133
LCU_1088	1	0	Male	Domestic	Year 4 or above	Humanities	>=3.50	4	1	5	DeepSeek	1	1	1	1	2.5	2.5	2.25	3	2.8	3.333	3.5	0.655	1.003
LCU_1089	1	1	Male	Domestic	Year 4 or above	Engineering and computer science	2.50-2.99	2	1	5	Doubao	1	0	1	0	3.167	3.25	3.75	2.667	2.8	3.667	2	0.373	1.759
LCU_1090	1	1	Female	Domestic	Year 1	Management	>=3.50	4	1	4	Other	1	1	1	0	3.833	2.75	3	3.333	3.8	1.5	4.25	0.935	0.702
LCU_1091	1	1	Male	Domestic	Year 4 or above	Other	>=3.50	4	1	4	Doubao	0	0	1	0	2.667	4	3.75	3.167	2.6	3	1.75	0.355	1.85
LCU_1092	1	1	Female	Domestic	Year 2	Natural sciences	3.00-3.49	3	1	4	ChatGPT	1	1	1	0	2.5	3	1.75	2.5	2.2	3	1.75	0.542	1.211
LCU_1093	1	1	Female	Domestic	Year 3	Humanities	2.50-2.99	2	1	4	DeepSeek	1	1	1	0	2.167	2.75	2.5	2.5	2.8	3.333	2	0.32	2.05
LCU_1094	1	1	Male	Domestic	Year 2	Management	>=3.50	4	0	1	None	0	0	0	0	2.833	2.5	1	3.833	3.8	2.333	3.25	0.806	0.814
LCU_1095	1	1	Female	Domestic	Year 2	Engineering and computer science	3.00-3.49	3	1	4	DeepSeek	1	0	1	0	4.333	3	2.5	2.833	3.4	2.833	3.25	0.824	0.797
LCU_1096	1	0	Female	Domestic	Year 1	Humanities	3.00-3.49	3	0	1	None	0	0	0	0	2	2.25	1.75	3.167	3.4	1.833	2.5	0.499	1.315
LCU_1097	0	0	Female	Domestic	Year 2	Engineering and computer science	<2.50	1	1	3	ChatGPT	1	0	1	0	2.5	2.25	2.5	3.5	2	2.333	3	0.626	1.049
LCU_1098	1	1	Female	Domestic	Year 3	Management	3.00-3.49	3	1	4	Doubao	0	1	0	0	3	2.25	1.75	2.8	2	3.5	3.25	0.679	0.966
LCU_1099	1	1	Female	Domestic	Year 4 or above	Management	3.00-3.49	3	1	2	DeepSeek	0	0	0	0	2.833	2.75	1.5	2.5	2.4	3.333	3.5	0.745	0.882
LCU_1100	0	0	Female	Domestic	Year 4 or above	Engineering and computer science	>=3.50	4	1	5	Doubao	1	0	1	0	3.167	2.75	2.5	3	2.8	2.5	3.5	0.787	0.834
LCU_1101	1	1	Female	Domestic	Year 2	Engineering and computer science	3.00-3.49	3	1	2	DeepSeek	0	1	0	0	4	3.25	1.5	3.167	4.2	2.333	4.25	0.921	0.713
LCU_1102	0	0	Male	Domestic	Year 3	Natural sciences	2.50-2.99	2	1	5	DeepSeek	1	1	1	0	3.167	3	2	3.5	3.2	3	3.5	0.723	0.908
LCU_1103	1	1	Another/prefer not to say	Domestic	Year 3	Engineering and computer science	>=3.50	4	1	4	Kimi	1	0	1	0	2.667	3.25	2.5	3.5	3.8	2.667	2.667	0.832	0.789
LCU_1104	1	1	Male	Domestic	Year 2	Engineering and computer science	3.00-3.49	3	1	3	ChatGPT	1	1	1	0	4.2	3.25	2	3.5	2.8	2.167	3.25	0.898	0.731
LCU_1105	1	1	Female	Domestic	Year 4 or above	Management	>=3.50	4	0	1	None	0	0	0	0	3.667	2.75	2.25	3.667	3.4	3.167	3.25	0.784	0.837
LCU_1106	1	1	Female	International	Year 2	Management	3.00-3.49	3	1	5	Doubao	1	0	0	0	2.667	2.25	3.75	3.333	4	3.2	3.667	0.725	0.906
LCU_1107	1	1	Male	Domestic	Year 2	Management	2.50-2.99	2	1	2	Doubao	1	1	0	0	2.667	2	2.25	3.667	3.6	2.833	4.25	0.816	0.805
LCU_1108	1	1	Female	Domestic	Year 1	Arts	<2.50	1	1	2	ChatGPT	0	1	0	0	2.167	3.25	3	2.8	3.2	4.333	3.25	0.292	2.247
LCU_1109	1	1	Female	Domestic	Year 3	Engineering and computer science	>=3.50	4	1	4	Doubao	0	1	1	0	3.333	2.75	3.25	4.167	4	2.167	4.5	0.905	0.725
LCU_1110	1	1	Female	Domestic	Year 4 or above	Social sciences	2.50-2.99	2	0	1	None	0	0	0	0	2.833	3	2.75	2.5	2.8	3.5	3.25	0.385	1.706
LCU_1111	1	1	Female	Domestic	Year 2	Humanities	2.50-2.99	2	1	2	Other	1	1	1	0	3	3.5	1.75	3	2.2	3.167	3.75	0.752	0.873
LCU_1112	1	1	Male	Domestic	Year 1	Economics	<2.50	1	1	5	DeepSeek	1	0	0	0	2.5	2.25	3.25	3	2.6	3.167	3.5	0.388	1.692
LCU_1113	0	0	Male	Domestic	Year 3	Management	3.00-3.49	3	1	3	DeepSeek	1	1	1	1	2.333	3	1.75	2.167	3.6	2.833	2.75	0.574	1.143
LCU_1114	1	1	Male	Domestic	Year 3	Natural sciences	3.00-3.49	3	1	4	DeepSeek	1	0	0	0	3.167	2.75	3.5	3.667	4.8	2.5	3.75	0.798	0.823
LCU_1115	1	0	Male	Domestic	Year 1	Engineering and computer science	>=3.50	4	1	3	Doubao	1	1	1	0	2.333	1.667	2	4	3.8	2.5	2.75	0.779	0.843
LCU_1116	1	1	Female	International	Year 3	Engineering and computer science	<2.50	1	1	3	Wenxin Yiyan	1	1	0	0	3	2.25	1.5	2.5	2.8	3.667	2.25	0.46	1.427
LCU_1117	1	0	Female	Domestic	Year 4 or above	Medicine and health	3.00-3.49	3	0	1	None	0	0	0	0	3	3.25	1.5	2.5	2.6	2.333	3.25	0.635	1.034
LCU_1118	0	0	Female	Domestic	Year 1	Natural sciences	>=3.50	4	1	5	DeepSeek	0	1	1	0	2.833	2.25	3.25	3.167	3.8	2	3.5	0.8	0.821
LCU_1119	0	0	Female	Domestic	Year 2	Engineering and computer science	3.00-3.49	3	1	4	ChatGPT	1	1	1	0	2	2.25	3	2.5	3.4	3.167	3.25	0.48	1.368
LCU_1120	0	0	Female	Domestic	Year 1	Natural sciences	<2.50	1	0	1	None	0	0	0	0	2.167	3	2.25	2	1.8	3.833	2.25	0.163	2.772
LCU_1121	1	1	Female	Domestic	Year 2	Economics	2.50-2.99	2	1	2	Doubao	0	1	1	0	3.333	3	2.5	3.667	3	2.5	2.5	0.737	0.891
LCU_1122	1	1	Another/prefer not to say	Domestic	Year 2	Engineering and computer science	<2.50	1	0	1	None	0	0	0	0	2.5	2.5	1	3.333	3.6	2.5	3.25	0.654	1.004
LCU_1123	1	0	Female	Domestic	Year 2	Natural sciences	<2.50	1	0	1	None	0	0	0	0	2	3.75	1.5	2.333	2.2	3.667	3.75	0.317	2.074
LCU_1124	1	1	Female	Domestic	Year 3	Engineering and computer science	2.50-2.99	2	1	4	ChatGPT	0	0	0	0	3	2	2	2.8	3.4	3.5	2.25	0.469	1.401
LCU_1125	1	1	Male	Domestic	Year 4 or above	Social sciences	>=3.50	4	1	3	ChatGPT	0	0	0	0	3	3.25	3	3.167	2.8	2.4	2.25	0.759	0.865
LCU_1126	1	1	Another/prefer not to say	Domestic	Year 3	Natural sciences	2.50-2.99	2	1	5	Doubao	1	1	1	0	5	3.25	2	3.5	2.75	2	3.5	0.95	0.691
LCU_1127	0	0	Female	Domestic	Year 2	Medicine and health	2.50-2.99	2	0	1	None	0	0	0	0	2	2.75	3	2.5	2.4	3.333	3.5	0.32	2.053
LCU_1128	1	1	Male	International	Year 2	Management	3.00-3.49	3	1	2	Other	0	1	1	0	3.667	4	2	1.333	1.2	3	2.75	0.736	0.892
LCU_1129	1	1	Female	Domestic	Year 2	Management	2.50-2.99	2	1	2	DeepSeek	0	0	1	0	2.833	3.5	2.25	2.5	2.4	4.167	2.75	0.56	1.173
LCU_1130	1	0	Male	Domestic	Year 3	Engineering and computer science	2.50-2.99	2	1	5	DeepSeek	1	0	1	0	3.333	3.25	2.75	2.667	3	4	2.75	0.447	1.47
LCU_1131	1	1	Male	Domestic	Year 4 or above	Social sciences	<2.50	1	1	2	ChatGPT	0	0	0	1	4	2.5	2	1.833	3	3.4	4.25	0.696	0.944
LCU_1132	0	0	Male	Domestic	Year 1	Agriculture	2.50-2.99	2	1	4	Kimi	1	1	0	1	2.167	2.5	2.75	2.833	2.2	3.5	2.5	0.263	2.499
LCU_1133	1	1	Male	Domestic	Year 2	Medicine and health	<2.50	1	1	5	DeepSeek	1	1	1	0	4.167	3.5	2.25	3.5	2.4	2.667	3.5	0.814	0.806
LCU_1134	1	1	Female	Domestic	Year 1	Natural sciences	>=3.50	4	1	4	DeepSeek	1	0	1	0	3.167	2	2.25	3	3.2	2.833	3	0.783	0.839
LCU_1135	0	0	Male	Domestic	Year 4 or above	Medicine and health	3.00-3.49	3	1	3	Doubao	0	0	1	0	2.5	2.75	3.5	2.833	4	3.833	3.75	0.596	1.103
LCU_1136	1	1	Male	International	Year 3	Humanities	3.00-3.49	3	0	1	None	0	0	0	0	2.5	3	2.25	2.167	2.6	3.667	2.75	0.318	2.065
LCU_1137	1	0	Male	Domestic	Year 4 or above	Social sciences	2.50-2.99	2	1	4	DeepSeek	1	0	1	1	3.5	4	2	3.167	2.2	2.667	2.5	0.735	0.893
LCU_1138	0	0	Female	Domestic	Year 4 or above	Natural sciences	>=3.50	4	1	5	Other	1	1	1	0	3.833	2	2.75	3.167	3	3.167	2.25	0.754	0.871
LCU_1139	1	1	Female	Domestic	Year 3	Humanities	3.00-3.49	3	0	1	None	0	0	0	0	2.667	3.25	1.75	3.2	3.4	2.333	2.75	0.557	1.178
LCU_1140	1	0	Female	Domestic	Year 4 or above	Natural sciences	3.00-3.49	3	0	1	None	0	0	0	0	1	3.5	2.25	1.5	2.4	2.5	3	0.231	2.772
LCU_1141	0	0	Male	Domestic	Year 4 or above	Engineering and computer science	3.00-3.49	3	1	5	ChatGPT	1	0	0	0	3.167	3.5	1.25	3.333	3.8	3.333	3	0.728	0.902
LCU_1142	1	0	Female	Domestic	Year 3	Management	3.00-3.49	3	1	4	DeepSeek	1	1	1	1	3.667	2	2.75	3.333	2.4	3.5	3.5	0.773	0.85
LCU_1143	1	1	Female	Domestic	Year 1	Management	3.00-3.49	3	1	3	Doubao	1	1	1	0	4.333	2.25	3.25	3.5	3	2.167	3.25	0.899	0.731
LCU_1144	1	1	Female	Domestic	Year 1	Management	3.00-3.49	3	1	5	DeepSeek	1	1	1	0	3	2.5	3.25	3.5	4.4	2.333	4	0.819	0.801
LCU_1145	1	1	Male	Domestic	Year 2	Engineering and computer science	<2.50	1	1	4	Kimi	1	1	1	0	3.333	3.25	2.5	4.5	3.2	2.5	4	0.835	0.787
LCU_1146	0	0	Male	Domestic	Year 1	Management	2.50-2.99	2	1	3	DeepSeek	1	0	1	1	2.833	3.5	3	2.833	3.4	3.167	2.5	0.584	1.125
LCU_1147	1	1	Male	Domestic	Year 2	Natural sciences	3.00-3.49	3	1	2	ChatGPT	1	0	0	0	3.833	2.75	1.25	3.667	3	2	3.25	0.922	0.712
LCU_1148	1	1	Male	Domestic	Year 1	Social sciences	>=3.50	4	1	3	ChatGPT	1	1	1	0	3	3.25	2	3	3.6	2.833	3.75	0.837	0.785
LCU_1149	1	1	Female	Domestic	Year 2	Natural sciences	>=3.50	4	1	5	Doubao	1	1	1	0	3.5	2.25	2	3.667	3.4	2.333	4.25	0.913	0.719
LCU_1150	0	0	Male	Domestic	Year 2	Agriculture	3.00-3.49	3	1	3	Kimi	1	0	1	0	2.167	3	3.25	2.667	2.4	4	2.25	0.264	2.488
LCU_1151	1	1	Female	Domestic	Year 4 or above	Engineering and computer science	3.00-3.49	3	1	5	Doubao	1	1	1	0	3.5	1.75	2.5	3.667	2.4	3.333	2.667	0.705	0.932
LCU_1152	1	1	Female	Domestic	Year 2	Engineering and computer science	>=3.50	4	1	5	DeepSeek	0	1	1	0	3	2.75	3.5	2.167	2.8	4	2.5	0.46	1.429
LCU_1153	1	0	Female	Domestic	Year 4 or above	Social sciences	>=3.50	4	1	5	DeepSeek	1	1	1	0	2	3	3.25	1.833	3.6	4.5	2.75	0.319	2.057
LCU_1154	0	0	Female	Domestic	Year 2	Management	3.00-3.49	3	1	4	Kimi	0	1	0	0	3.333	2.75	1.25	3.5	4	1.833	2.5	0.866	0.758
LCU_1155	1	1	Female	Domestic	Year 1	Agriculture	<2.50	1	1	2	Doubao	1	0	1	0	3.5	2.5	3.25	4.6	3.2	1.667	3.75	0.81	0.81
LCU_1156	1	0	Female	Domestic	Year 2	Engineering and computer science	3.00-3.49	3	0	1	None	0	0	0	0	1.833	2.75	3	3.833	3.4	2.667	3.75	0.548	1.197
LCU_1157	0	0	Male	Domestic	Year 2	Engineering and computer science	>=3.50	4	1	4	ChatGPT	1	0	1	0	3.333	2.5	3	3.167	3.4	4.167	3	0.669	0.982
LCU_1158	1	1	Female	Domestic	Year 1	Economics	3.00-3.49	3	1	3	Doubao	0	0	1	0	2.667	1.75	2	3.167	2.4	3	2.5	0.597	1.1
LCU_1159	1	1	Female	Domestic	Year 3	Humanities	3.00-3.49	3	1	5	Doubao	1	1	1	0	3	2.5	2.75	2.333	2.4	3.333	2.5	0.463	1.417
LCU_1160	1	1	Another/prefer not to say	Domestic	Year 2	Social sciences	3.00-3.49	3	0	1	None	0	0	0	0	2.5	2.5	1.25	2.8	3.4	1.833	3.25	0.774	0.849
LCU_1161	0	0	Female	Domestic	Year 4 or above	Natural sciences	2.50-2.99	2	0	1	None	0	0	0	0	2.167	3.5	1.75	3.5	4	1.667	3.25	0.632	1.039
LCU_1162	1	1	Female	Domestic	Year 4 or above	Social sciences	>=3.50	4	1	4	DeepSeek	1	1	1	0	3.333	2.75	2.25	3.5	3.8	2.667	3.75	0.875	0.751
LCU_1163	1	1	Male	Domestic	Year 2	Humanities	<2.50	1	1	5	DeepSeek	1	1	1	0	3	1.5	3.75	2.5	3	2.833	2.5	0.358	1.833
LCU_1164	1	1	Female	Domestic	Year 3	Humanities	>=3.50	4	1	3	DeepSeek	1	0	1	0	2.833	2.75	2.75	3.167	3	3.333	3	0.692	0.948
LCU_1165	1	1	Male	Domestic	Year 2	Natural sciences	3.00-3.49	3	1	4	DeepSeek	1	1	0	0	3.167	3.5	1.667	3	2.6	2.833	3	0.773	0.849
LCU_1166	1	1	Female	Domestic	Year 2	Engineering and computer science	3.00-3.49	3	1	3	DeepSeek	1	1	1	0	3.667	3	2.75	3.167	3	3	3.25	0.795	0.826
LCU_1167	1	0	Male	Domestic	Year 2	Natural sciences	3.00-3.49	3	1	3	Kimi	0	1	0	1	3.167	3.25	2	2.667	2.2	2.667	2	0.693	0.948
LCU_1168	1	1	Male	Domestic	Year 3	Social sciences	2.50-2.99	2	1	2	Doubao	0	0	0	0	3.667	4.25	1.75	1.5	3.6	4.5	2.25	0.449	1.464
LCU_1169	1	1	Female	Domestic	Year 4 or above	Social sciences	3.00-3.49	3	0	1	None	0	0	0	0	2.667	2.5	1.5	3.167	3.4	2.667	3.75	0.659	0.996
LCU_1170	1	1	Male	Domestic	Year 1	Management	>=3.50	4	1	3	ChatGPT	1	0	0	1	2.833	3.25	2.5	4.167	3.75	2.667	4	0.902	0.728
LCU_1171	1	1	Male	Domestic	Year 1	Natural sciences	3.00-3.49	3	1	5	DeepSeek	1	0	1	0	3.833	3	2.75	3.667	3.75	2.167	3.25	0.862	0.762
LCU_1172	1	1	Female	Domestic	Year 1	Social sciences	>=3.50	4	0	1	None	0	0	0	0	2.667	2.75	1.25	3	2.6	2.5	3	0.674	0.975
LCU_1173	0	0	Male	Domestic	Year 2	Engineering and computer science	>=3.50	4	1	4	ChatGPT	0	1	1	0	2.5	3.75	3.5	2.667	2.6	4.333	2.5	0.457	1.438
LCU_1174	0	0	Another/prefer not to say	Domestic	Year 2	Medicine and health	2.50-2.99	2	1	3	DeepSeek	0	0	1	0	2.333	4	3.5	2.5	2.4	3	3.25	0.694	0.946
LCU_1175	0	0	Female	Domestic	Year 4 or above	Engineering and computer science	<2.50	1	0	1	None	0	0	0	0	1	1.5	2.25	2	2.6	3.333	2.5	0.094	2.772
LCU_1176	1	1	Male	Domestic	Year 2	Arts	>=3.50	4	0	1	None	0	0	0	0	3	3	2.25	3.5	3.4	2.5	4.25	0.702	0.935
LCU_1177	1	1	Male	Domestic	Year 2	Arts	>=3.50	4	1	2	DeepSeek	1	1	0	0	3.167	2.5	2.75	2.667	4.4	2.667	4	0.757	0.867
LCU_1178	1	1	Female	Domestic	Year 3	Medicine and health	2.50-2.99	2	1	3	Doubao	1	1	0	0	2.833	3.25	3	4.333	4.2	2.333	3.75	0.832	0.789
LCU_1179	0	0	Female	Domestic	Year 1	Natural sciences	2.50-2.99	2	1	4	Doubao	1	0	1	0	3	3	2.75	2.833	2.2	3	3.25	0.65	1.01
LCU_1180	1	1	Male	Domestic	Year 3	Agriculture	3.00-3.49	3	0	1	None	0	0	0	0	2.5	2.5	2.5	4.167	3.8	2	3.5	0.542	1.211
LCU_1181	0	0	Female	Domestic	Year 2	Agriculture	2.50-2.99	2	1	3	DeepSeek	0	0	1	1	3	3	2.75	2.5	2.8	2.6	3.5	0.532	1.234
LCU_1182	1	1	Male	Domestic	Year 3	Engineering and computer science	3.00-3.49	3	1	5	DeepSeek	1	0	1	1	2.833	3	2.25	3.333	3.8	2.5	4.25	0.768	0.855
LCU_1183	1	0	Female	Domestic	Year 4 or above	Social sciences	>=3.50	4	1	5	DeepSeek	1	1	0	0	3.333	3.5	3.25	2.667	3	2.667	2.5	0.712	0.922
LCU_1184	0	0	Female	Domestic	Year 1	Arts	2.50-2.99	2	1	3	Doubao	0	0	0	1	2.667	3.75	3.667	2.167	2.4	3.5	2	0.272	2.41
LCU_1185	1	1	Female	Domestic	Year 3	Management	2.50-2.99	2	1	3	Doubao	0	0	1	0	3.5	4.25	3.5	2.667	3.4	3.167	2	0.585	1.122
LCU_1186	1	1	Female	Domestic	Year 1	Management	>=3.50	4	1	5	DeepSeek	1	1	1	0	2.333	3.25	3	3.167	3	3.333	3.25	0.684	0.96
LCU_1187	1	0	Female	International	Year 3	Engineering and computer science	<2.50	1	1	2	DeepSeek	0	0	1	0	3.167	2.25	2	2.167	2.4	4.333	2.25	0.39	1.686
LCU_1188	1	1	Male	Domestic	Year 1	Engineering and computer science	<2.50	1	1	4	DeepSeek	1	1	1	0	2.833	2.5	2.5	2.5	2.2	3.833	4.25	0.49	1.34
LCU_1189	1	0	Female	Domestic	Year 2	Humanities	3.00-3.49	3	1	4	DeepSeek	0	0	1	0	2	3	4	3.5	2.2	2.5	2.5	0.558	1.177
LCU_1190	1	1	Female	Domestic	Year 1	Management	<2.50	1	1	2	DeepSeek	0	0	0	0	2	1	2	2.833	2.6	2.833	3.5	0.558	1.177
LCU_1191	1	1	Male	Domestic	Year 4 or above	Natural sciences	3.00-3.49	3	1	4	Kimi	1	1	1	0	3.5	3	2	2.833	3.8	2.833	2.25	0.717	0.916
LCU_1192	0	0	Female	Domestic	Year 4 or above	Engineering and computer science	2.50-2.99	2	1	4	ChatGPT	1	0	0	0	3.167	3	2.5	2.5	2	3.667	3	0.526	1.247
LCU_1193	1	1	Male	Domestic	Year 4 or above	Social sciences	3.00-3.49	3	1	4	DeepSeek	0	1	0	0	3.5	3.25	3	3.167	3.8	2.833	4	0.816	0.804
LCU_1194	1	1	Male	Domestic	Year 2	Medicine and health	3.00-3.49	3	1	5	Doubao	1	1	0	0	3	2.75	3.25	3.667	3	3	3	0.72	0.913
LCU_1195	0	0	Female	Domestic	Year 1	Other	2.50-2.99	2	1	3	DeepSeek	0	0	1	0	3	4.5	2.25	2.5	2.2	2.833	2.75	0.41	1.6
LCU_1196	1	1	Female	Domestic	Year 1	Engineering and computer science	<2.50	1	1	3	ChatGPT	1	0	1	0	2.833	3.25	3	3.833	3.4	2.667	4.25	0.754	0.871
LCU_1197	1	1	Male	Domestic	Year 2	Management	<2.50	1	1	3	ChatGPT	0	0	1	0	3.667	2.75	2.75	3	2.8	2.833	3	0.707	0.929
LCU_1198	1	1	Female	Domestic	Year 1	Medicine and health	3.00-3.49	3	1	5	Doubao	1	1	1	0	3.667	3.25	3.5	3.167	2	3	3.25	0.761	0.863
LCU_1199	1	1	Male	Domestic	Year 4 or above	Medicine and health	3.00-3.49	3	1	4	Doubao	1	0	1	1	2.833	1.75	2.5	3.167	2	2.333	3.25	0.74	0.887
LCU_1200	1	1	Female	Domestic	Year 2	Economics	2.50-2.99	2	1	2	DeepSeek	1	1	0	0	2.167	3.75	3.5	2.5	3	3.5	2.5	0.36	1.824

## Sheet: codebook
variable	sheet	type	description	coding_or_range
case_id	both	variable	Sequential pseudonymous participant ID generated from T1 row order; original respondent IDs removed.	LCU_0001 to LCU_1200
institution_cluster	analytic_788	variable	Pseudonymised institution cluster code; original institution_id removed.	inst_01, inst_02, ...; used only for optional clustered sensitivity checks
class_cluster	analytic_788	variable	Pseudonymised class cluster code; original class_id removed.	class_001, class_002, ...; used only for optional clustered sensitivity checks
retained_T2_clean	retention_1200	variable	Indicator that the baseline case was retained in the valid T2 clean sample.	0 = no, 1 = yes
retained_T3_complete_case	retention_1200	variable	Indicator that the baseline case was retained in the T3 complete-case analytic sample.	0 = no, 1 = yes
gender	both	variable	Self-reported gender.	Female; Male; Other / prefer not to say
student_type	both	variable	Student type.	Domestic student; International student; Other / not applicable
year_level	both	variable	Year level.	Year 1; Year 2; Year 3; Year 4 or above
discipline	both	variable	Broad discipline.	Engineering/computer science; management; medicine/health; natural sciences; social sciences; economics; humanities; arts; agriculture; other
gpa_band	both	variable	Self-reported GPA band.	<2.50; 2.50–2.99; 3.00–3.49; ≥3.50; not applicable/prefer not to say
gpa_band_num	both	variable	Ordinal numeric GPA band.	1=<2.50; 2=2.50–2.99; 3=3.00–3.49; 4=≥3.50; missing if not applicable/prefer not to say
genai_user_T1	both	variable	Whether the participant had used at least one GenAI tool by T1.	0 = no, 1 = yes
ai_use_frequency_T1	both	variable	Past-30-day GenAI use frequency at T1.	Five-point ordinal frequency scale, higher = more frequent use
primary_tool_T1	both	variable	Most frequently used GenAI tool reported at T1.	DeepSeek; Doubao; ChatGPT; Kimi; Wenxin Yiyan; Tongyi Qianwen; other; none
use_scene_learning_research_T1	both	variable	Reported using GenAI for learning or research.	0 = no, 1 = yes
use_scene_practical_tasks_T1	both	variable	Reported using GenAI for practical tasks such as projects, presentations, code, or data analysis.	0 = no, 1 = yes
use_scene_life_assistance_T1	both	variable	Reported using GenAI for life assistance.	0 = no, 1 = yes
use_scene_emotional_support_T1	both	variable	Reported using GenAI for emotional support.	0 = no, 1 = yes
LCU_T1_score	both	variable	Learning-centred use of GenAI in academic work at T1; mean of six LCU items.	1–5 composite; higher = more learning-centred use
TGS_T1_score	both	variable	Teacher guidance support at T1; mean of four TGS items.	1–5 composite; higher = more teacher guidance support
AOR_T1_score	both	variable	Answer-oriented reliance at T1; mean of four AOR items.	1–5 composite; higher = more answer-oriented reliance
SRL_T1baseline_score	both	variable	Baseline self-regulated learning at T1; mean of six SRL items.	1–5 composite; higher = more SRL
ASE_T1baseline_score	both	variable	Baseline academic self-efficacy at T1; mean of five ASE items.	1–5 composite; higher = more ASE
PRO_T1baseline_score	both	variable	Baseline academic procrastination at T1; mean of six PRO items.	1–5 composite; higher = more procrastination
ENG_T1baseline_score	both	variable	Baseline learning engagement at T1; mean of four ENG items.	1–5 composite; higher = more engagement
SRL_T2a_score	analytic_788	variable	Self-regulated learning at T2a; mean of six SRL items.	1–5 composite; higher = more SRL
ASE_T2b_score	analytic_788	variable	Academic self-efficacy at T2b; mean of five ASE items.	1–5 composite; higher = more ASE
PRO_T3_score	analytic_788	variable	Academic procrastination at T3; mean of six PRO items.	1–5 composite; higher = more procrastination
ENG_T3_score	analytic_788	variable	Learning engagement at T3; mean of four ENG items.	1–5 composite; higher = more engagement
SRL_ASE_lag_days_T2	analytic_788	variable	Number of days between T2a SRL and T2b ASE modules.	Integer days
predicted_T3_retention_probability	both	variable	Predicted probability of T3 complete-case retention from the retention logit model.	0–1 probability
ipw_retention_weight	both	variable	Stabilised inverse probability weight for T3 complete-case retention.	Positive continuous weight
prompt_log_available_T2	analytic_788	variable	Whether usable prompt-log records were available at T2.	0 = no, 1 = yes
revision_trail_available_T2	analytic_788	variable	Whether usable revision-trail data were available at T2.	0 = no, 1 = yes
lms_log_available_T3	analytic_788	variable	Whether LMS/course-platform indicators were available at T3.	0 = no, 1 = yes
teacher_rating_available_T3	analytic_788	variable	Whether teacher/rater engagement ratings were available at T3.	0 = no, 1 = yes
verification_prompt_ratio_T2	analytic_788	variable	Proportion of academic GenAI prompts involving checking, verification, revision, or evaluation.	0–1; missing if prompt logs unavailable
revision_trail_quality_mean_T2	analytic_788	variable	Mean rater score for GenAI revision-trail quality.	Continuous rating; missing if revision trail unavailable
late_submission_count_T3	analytic_788	variable	Count of late submissions during the T3 follow-up period.	Count; missing if LMS data unavailable
on_time_submission_rate_T3	analytic_788	variable	Rate of on-time submissions during the T3 follow-up period.	0–1; missing if LMS data unavailable
lms_study_sessions_T3	analytic_788	variable	Number of LMS study sessions during the T3 follow-up period.	Count; missing if LMS data unavailable
teacher_engagement_rating_T3	analytic_788	variable	Teacher/rater engagement rating at T3.	Rating; missing if teacher rating unavailable
